# Supplementary material for: Machine-learning developed an iron, copper, and sulfur-metabolism associated signature predicts lung adenocarcinoma prognosis and therapy response
Source: Respir Res. 2024 May 14;25:206. doi: 10.1186/s12931-024-02839-6 (PMC11092068; doi:10.1186/s12931-024-02839-6)
Supplement: Supplementary file 1 — Supplementary Material 1. [file 12931_2024_2839_MOESM1_ESM.xlsx]

## Sheet: Table S1
Table S1. Iron, Copper, and Sulfur metabolism related genes.
Genes	Types
AANAT	Copper metabolism
ABCB6	Copper metabolism
ACR	Copper metabolism
ADNP	Copper metabolism
ALB	Copper metabolism
ANG	Copper metabolism
ANKRD9	Copper metabolism
AOC1	Copper metabolism
AOC2	Copper metabolism
AOC3	Copper metabolism
APOA4	Copper metabolism
APP	Copper metabolism
AQP1	Copper metabolism
AQP2	Copper metabolism
ARF1	Copper metabolism
ATOX1	Copper metabolism
ATP13A2	Copper metabolism
ATP5F1D	Copper metabolism
ATP7A	Copper metabolism
ATP7B	Copper metabolism
BACE1	Copper metabolism
BECN1	Copper metabolism
CCDC22	Copper metabolism
CCS	Copper metabolism
CDK1	Copper metabolism
CDKN2A	Copper metabolism
COA6	Copper metabolism
COMMD1	Copper metabolism
Copper-related genes	Copper metabolism
COX11	Copper metabolism
COX17	Copper metabolism
COX19	Copper metabolism
CP	Copper metabolism
CUTA	Copper metabolism
CUTC	Copper metabolism
CYP1A1	Copper metabolism
DAXX	Copper metabolism
DBH	Copper metabolism
DCT	Copper metabolism
DLAT	Copper metabolism
DLD	Copper metabolism
F5	Copper metabolism
F8	Copper metabolism
FDX1	Copper metabolism
FKBP4	Copper metabolism
GLS	Copper metabolism
GPC1	Copper metabolism
HAMP	Copper metabolism
HEPH	Copper metabolism
HEPHL1	Copper metabolism
HSF1	Copper metabolism
IL1A	Copper metabolism
LACC1	Copper metabolism
LCAT	Copper metabolism
LIAS	Copper metabolism
LIPT1	Copper metabolism
LOX	Copper metabolism
LOXL1	Copper metabolism
LOXL2	Copper metabolism
LOXL3	Copper metabolism
LOXL4	Copper metabolism
MAP1LC3A	Copper metabolism
MMGT1	Copper metabolism
MOXD1	Copper metabolism
MOXD2P	Copper metabolism
MT1A	Copper metabolism
MT1B	Copper metabolism
MT1DP	Copper metabolism
MT1E	Copper metabolism
MT1F	Copper metabolism
MT1H	Copper metabolism
MT1HL1	Copper metabolism
MT1M	Copper metabolism
MT1X	Copper metabolism
MT3	Copper metabolism
MT4	Copper metabolism
MTCO2P12	Copper metabolism
MTF1	Copper metabolism
NFE2L2	Copper metabolism
OR5AR1	Copper metabolism
P2RX4	Copper metabolism
PAM	Copper metabolism
PARK7	Copper metabolism
PDHA1	Copper metabolism
PDHB	Copper metabolism
PRND	Copper metabolism
PRNP	Copper metabolism
RNF7	Copper metabolism
S100A12	Copper metabolism
S100A13	Copper metabolism
S100A5	Copper metabolism
SCO1	Copper metabolism
SCO2	Copper metabolism
SLC11A2	Copper metabolism
SLC31A1	Copper metabolism
SLC31A2	Copper metabolism
SNAI3	Copper metabolism
SNCA	Copper metabolism
SNCB	Copper metabolism
SNCG	Copper metabolism
SOD1	Copper metabolism
SOD3	Copper metabolism
SORD	Copper metabolism
STEAP2	Copper metabolism
STEAP3	Copper metabolism
STEAP4	Copper metabolism
SUMF1	Copper metabolism
TFRC	Copper metabolism
TP53	Copper metabolism
TYR	Copper metabolism
XIAP	Copper metabolism
MT2A	Copper metabolism
MT1G	Copper metabolism
MT-CO1	Copper metabolism
MT-CO2	Copper metabolism
AP1S1	Copper metabolism
AP1B1	Copper metabolism
TMPRSS6	Copper metabolism
SPATA5	Copper metabolism
COG2	Copper metabolism
ATP6V0A2	Copper metabolism
ATP6AP1	Copper metabolism
ADAM10	Copper metabolism
AKT1	Copper metabolism
MTF2	Copper metabolism
FOXO1	Copper metabolism
FOXO3	Copper metabolism
STEAP1	Copper metabolism
GSK3B	Copper metabolism
APC	Copper metabolism
JUN	Copper metabolism
MAPT	Copper metabolism
MDM2	Copper metabolism
MT1JP	Copper metabolism
MT1L	Copper metabolism
PIK3CA	Copper metabolism
XAF1	Copper metabolism
PTEN	Copper metabolism
CCND1	Copper metabolism
SP1	Copper metabolism
ADAM17	Copper metabolism
CASP3	Copper metabolism
ADAM9	Copper metabolism
LTF	Iron metabolism
HEPHL1	Iron metabolism
TMEM199	Iron metabolism
ERFE	Iron metabolism
IFNG	Iron metabolism
MYC	Iron metabolism
NUBP1	Iron metabolism
TMPRSS6	Iron metabolism
MT-RNR2	Iron metabolism
HPX	Iron metabolism
NOX5	Iron metabolism
FTHL17	Iron metabolism
HJV	Iron metabolism
SMAD4	Iron metabolism
SLC6A9	Iron metabolism
NDFIP1	Iron metabolism
FXN	Iron metabolism
SCARA5	Iron metabolism
FTH1P19	Iron metabolism
TTC7A	Iron metabolism
BOLA2	Iron metabolism
SOD1	Iron metabolism
SLC11A1	Iron metabolism
BMP6	Iron metabolism
HAMP	Iron metabolism
CCDC115	Iron metabolism
HIF1A	Iron metabolism
ABCB7	Iron metabolism
SRI	Iron metabolism
ALAS2	Iron metabolism
GDF2	Iron metabolism
ISCU	Iron metabolism
ATP13A2	Iron metabolism
ABCB6	Iron metabolism
PELO	Iron metabolism
CSDE1	Iron metabolism
CNOT6	Iron metabolism
DRD4	Iron metabolism
DRD3	Iron metabolism
DRD2	Iron metabolism
SLC3A2	Iron metabolism
SLC7A11	Iron metabolism
GCLC	Iron metabolism
GCLM	Iron metabolism
GSS	Iron metabolism
GPX4	Iron metabolism
ALOX15	Iron metabolism
LPCAT3	Iron metabolism
ACSL	Iron metabolism
TP53	Iron metabolism
speG	Iron metabolism
PCBP2	Iron metabolism
PCBP1	Iron metabolism
MAP1LC	Iron metabolism
ATG5	Iron metabolism
ATG7	Iron metabolism
PRNP	Iron metabolism
VDAC2	Iron metabolism
VDAC3	Iron metabolism
NOX2	Iron metabolism
ATP6V0B	Iron metabolism
ATP6V0C	Iron metabolism
ATP6V0E2	Iron metabolism
ATP6V0E1	Iron metabolism
ATP6V0D2	Iron metabolism
ATP6V0A4	Iron metabolism
TCIRG1	Iron metabolism
ATP6V0A1	Iron metabolism
ATP6V1H	Iron metabolism
ATP6V1F	Iron metabolism
ATP6V1D	Iron metabolism
ATP6V1C2	Iron metabolism
ATP6V1C1	Iron metabolism
ATP6V1E1	Iron metabolism
ATP6V1E2	Iron metabolism
ATP6V1G3	Iron metabolism
ATP6V1G2	Iron metabolism
ATP6V1B1	Iron metabolism
ATP6V1B2	Iron metabolism
STEAP2	Iron metabolism
MCOLN1	Iron metabolism
TF	Iron metabolism
SLC39A8	Iron metabolism
FTMT	Iron metabolism
NEDD8	Iron metabolism
FLVCR1	Iron metabolism
SLC22A17	Iron metabolism
SKP1	Iron metabolism
GLRX3	Iron metabolism
ATP6V1A	Iron metabolism
ATP6AP1	Iron metabolism
ACO1	Iron metabolism
SLC39A14	Iron metabolism
CUL1	Iron metabolism
IREB2	Iron metabolism
HFE	Iron metabolism
CAND1	Iron metabolism
ATP6V0D1	Iron metabolism
LCN2	Iron metabolism
NCOA4	Iron metabolism
FTH1	Iron metabolism
FTL	Iron metabolism
TFRC	Iron metabolism
HMOX1	Iron metabolism
CYBRD1	Iron metabolism
ATP6V1G1	Iron metabolism
FBXL5	Iron metabolism
TFR2	Iron metabolism
CP	Iron metabolism
SLC11A2	Iron metabolism
HEPH	Iron metabolism
SLC46A1	Iron metabolism
ABCG2	Iron metabolism
ATP6V0A2	Iron metabolism
HMOX2	Iron metabolism
SLC40A1	Iron metabolism
STEAP3	Iron metabolism
CYBB	Iron metabolism
ACSL1	Iron metabolism
ACSL5	Iron metabolism
ACSL6	Iron metabolism
ACSF2	Iron metabolism
MAP1LC3B	Iron metabolism
MAP1LC3C	Iron metabolism
SAT2	Iron metabolism
ALOX12	Iron metabolism
CS	Iron metabolism
EMC2	Iron metabolism
ALOX5	Iron metabolism
NOX1	Iron metabolism
NOX3	Iron metabolism
NOX4	Iron metabolism
DUOX1	Iron metabolism
DUOX2	Iron metabolism
G6PD	Iron metabolism
PGD	Iron metabolism
PIK3CA	Iron metabolism
FLT3	Iron metabolism
SCP2	Iron metabolism
NRAS	Iron metabolism
KRAS	Iron metabolism
HRAS	Iron metabolism
SLC38A1	Iron metabolism
SLC1A5	Iron metabolism
CARS1	Iron metabolism
KEAP1	Iron metabolism
ATF3	Iron metabolism
ATF4	Iron metabolism
ALOX12B	Iron metabolism
ALOX15B	Iron metabolism
ALOXE3	Iron metabolism
PHKG2	Iron metabolism
GLS2	Iron metabolism
ULK1	Iron metabolism
ATG3	Iron metabolism
ATG4D	Iron metabolism
BECN1	Iron metabolism
MAP1LC3A	Iron metabolism
GABARAPL2	Iron metabolism
GABARAPL1	Iron metabolism
ATG16L1	Iron metabolism
WIPI1	Iron metabolism
WIPI2	Iron metabolism
SNX4	Iron metabolism
ATG13	Iron metabolism
ULK2	Iron metabolism
SAT1	Iron metabolism
EGFR	Iron metabolism
MAPK3	Iron metabolism
MAPK1	Iron metabolism
BID	Iron metabolism
ZEB1	Iron metabolism
DPP4	Iron metabolism
CDKN2A	Iron metabolism
PEBP1	Iron metabolism
SOCS1	Iron metabolism
CDO1	Iron metabolism
MYB	Iron metabolism
MAPK8	Iron metabolism
MAPK9	Iron metabolism
ATP5MC3	Iron metabolism
GOT1	Iron metabolism
PRKAA2	Iron metabolism
PRKAA1	Iron metabolism
BAP1	Iron metabolism
ABCC1	Iron metabolism
MIR6852	Iron metabolism
ACVR1B	Iron metabolism
TGFBR1	Iron metabolism
EPAS1	Iron metabolism
KIF14	Iron metabolism
HILPDA	Iron metabolism
ANO6	Iron metabolism
LPIN1	Iron metabolism
CBS	Iron metabolism
TNFAIP3	Iron metabolism
TLR4	Iron metabolism
ATM	Iron metabolism
YY1AP1	Iron metabolism
EGLN2	Iron metabolism
MIOX	Iron metabolism
TAZ	Iron metabolism
MTDH	Iron metabolism
IDH1	Iron metabolism
SIRT1	Iron metabolism
SERPINB5	Iron metabolism
FBXW7	Iron metabolism
PANX1	Iron metabolism
DNAJB6	Iron metabolism
BACH1	Iron metabolism
ACSL4	Iron metabolism
LONP1	Iron metabolism
CHAC1	Iron metabolism
AKR1C2	Iron metabolism
AKR1C3	Iron metabolism
RB1	Iron metabolism
HSF1	Iron metabolism
SQSTM1	Iron metabolism
NQO1	Iron metabolism
EIF2S1	Iron metabolism
MUC1	Iron metabolism
MT1G	Iron metabolism
CISD1	Iron metabolism
FANCD2	Iron metabolism
ELAVL1	Iron metabolism
HSPA5	Iron metabolism
HELLS	Iron metabolism
SCD	Iron metabolism
FADS2	Iron metabolism
SRC	Iron metabolism
STAT3	Iron metabolism
PML	Iron metabolism
MTOR	Iron metabolism
NFS1	Iron metabolism
TP63	Iron metabolism
CDKN1A	Iron metabolism
MIR137	Iron metabolism
ENPP2	Iron metabolism
FH	Iron metabolism
CISD2	Iron metabolism
MIR9-1	Iron metabolism
MIR9-2	Iron metabolism
MIR9-3	Iron metabolism
ACSL3	Iron metabolism
OTUB1	Iron metabolism
CD44	Iron metabolism
BRD4	Iron metabolism
PRDX6	Iron metabolism
MIR17	Iron metabolism
NF2	Iron metabolism
ARNTL	Iron metabolism
JUN	Iron metabolism
CA9	Iron metabolism
TMBIM4	Iron metabolism
PLIN2	Iron metabolism
MIR212	Iron metabolism
Fer1HCH	Iron metabolism
AIFM2	Iron metabolism
LAMP2	Iron metabolism
PROM2	Iron metabolism
CHMP5	Iron metabolism
CHMP6	Iron metabolism
AKR1C1	Iron metabolism
CAV1	Iron metabolism
GCH1	Iron metabolism
MT2A	Iron metabolism
RPS27A	Iron metabolism
UBA52	Iron metabolism
UBB	Iron metabolism
PTGS2	Iron metabolism
DUSP1	Iron metabolism
NOS2	Iron metabolism
NCF2	Iron metabolism
MT3	Iron metabolism
ALB	Iron metabolism
TXNRD1	Iron metabolism
SRXN1	Iron metabolism
GPX2	Iron metabolism
BNIP3	Iron metabolism
OXSR1	Iron metabolism
SELENOS	Iron metabolism
ANGPTL7	Iron metabolism
DDIT4	Iron metabolism
ASNS	Iron metabolism
TSC22D3	Iron metabolism
DDIT3	Iron metabolism
JDP2	Iron metabolism
SLC1A4	Iron metabolism
PCK2	Iron metabolism
TXNIP	Iron metabolism
VLDLR	Iron metabolism
GPT2	Iron metabolism
PSAT1	Iron metabolism
LURAP1L	Iron metabolism
SLC7A5	Iron metabolism
HERPUD1	Iron metabolism
XBP1	Iron metabolism
HMGB1	Iron metabolism
ZNF419	Iron metabolism
KLHL24	Iron metabolism
TRIB3	Iron metabolism
ZFP69B	Iron metabolism
VEGFA	Iron metabolism
GDF15	Iron metabolism
TUBE1	Iron metabolism
ARRDC3	Iron metabolism
CEBPG	Iron metabolism
SNORA16A	Iron metabolism
RGS4	Iron metabolism
BLOC1S5-TXNDC5	Iron metabolism
KIM-1	Iron metabolism
IL6	Iron metabolism
CXCL2	Iron metabolism
RELA	Iron metabolism
HSD17B11	Iron metabolism
AGPAT3	Iron metabolism
SETD1B	Iron metabolism
HSPB1	Iron metabolism
MAPK14	Iron metabolism
MAFG	Iron metabolism
IL33	Iron metabolism
NFE2L2	Iron metabolism
RPL8	Iron metabolism
SESN2	Iron metabolism
DRD5	Iron metabolism
MAP3K5	Iron metabolism
SLC2A1	Iron metabolism
SLC2A3	Iron metabolism
SLC2A6	Iron metabolism
SLC2A8	Iron metabolism
SLC2A12	Iron metabolism
SLC2A14	Iron metabolism
EIF2AK4	Iron metabolism
UBC	Iron metabolism
TFAP2C	Iron metabolism
SP1	Iron metabolism
HBA1	Iron metabolism
NNMT	Iron metabolism
PLIN4	Iron metabolism
HIC1	Iron metabolism
STMN1	Iron metabolism
RRM2	Iron metabolism
CAPG	Iron metabolism
HNF4A	Iron metabolism
NGB	Iron metabolism
YWHAE	Iron metabolism
GABPB1	Iron metabolism
AURKA	Iron metabolism
LDHA	Iron metabolism
RIPK1	Iron metabolism
PRDX1	Iron metabolism
MIR30B	Iron metabolism
UST	Sulfur metabolism
CBSL	Sulfur metabolism
AKR1A1	Sulfur metabolism
B3GNT3	Sulfur metabolism
CDO1	Sulfur metabolism
ST3GAL6	Sulfur metabolism
CSPG5	Sulfur metabolism
B3GNT2	Sulfur metabolism
SLC26A1	Sulfur metabolism
HTD2	Sulfur metabolism
B4GAT1	Sulfur metabolism
SLC35D2	Sulfur metabolism
KERA	Sulfur metabolism
CHST14	Sulfur metabolism
GSTO2	Sulfur metabolism
GGT6	Sulfur metabolism
B3GALT6	Sulfur metabolism
VCAN	Sulfur metabolism
NCAN	Sulfur metabolism
CSPG4	Sulfur metabolism
CTH	Sulfur metabolism
DCN	Sulfur metabolism
CHST13	Sulfur metabolism
DLAT	Sulfur metabolism
DLD	Sulfur metabolism
ACAN	Sulfur metabolism
SLC26A2	Sulfur metabolism
ACSF3	Sulfur metabolism
HACD2	Sulfur metabolism
ESD	Sulfur metabolism
ACSL1	Sulfur metabolism
ACSL3	Sulfur metabolism
ACSL4	Sulfur metabolism
FASN	Sulfur metabolism
CHSY1	Sulfur metabolism
SLC35D1	Sulfur metabolism
ACSBG1	Sulfur metabolism
ACSL6	Sulfur metabolism
FMOD	Sulfur metabolism
MLYCD	Sulfur metabolism
CHST5	Sulfur metabolism
SLC7A11	Sulfur metabolism
MPC2	Sulfur metabolism
GLCE	Sulfur metabolism
AMD1	Sulfur metabolism
GCDH	Sulfur metabolism
GGT1	Sulfur metabolism
GGT3P	Sulfur metabolism
GGTA1P	Sulfur metabolism
B4GALT1	Sulfur metabolism
GGT7	Sulfur metabolism
GGT5	Sulfur metabolism
OPLAH	Sulfur metabolism
GCLC	Sulfur metabolism
GCLM	Sulfur metabolism
HPGDS	Sulfur metabolism
MAT2B	Sulfur metabolism
ANGPT1	Sulfur metabolism
GSS	Sulfur metabolism
GSTA1	Sulfur metabolism
GSTA2	Sulfur metabolism
GSTA3	Sulfur metabolism
GSTA4	Sulfur metabolism
GSTM1	Sulfur metabolism
GSTM2	Sulfur metabolism
GSTM3	Sulfur metabolism
GSTM4	Sulfur metabolism
GSTM5	Sulfur metabolism
GSTP1	Sulfur metabolism
GSTT1	Sulfur metabolism
GSTZ1	Sulfur metabolism
DSE	Sulfur metabolism
HAGH	Sulfur metabolism
ACACA	Sulfur metabolism
ACACB	Sulfur metabolism
NDST1	Sulfur metabolism
CHSY3	Sulfur metabolism
SLC35B2	Sulfur metabolism
GSTK1	Sulfur metabolism
ACAT1	Sulfur metabolism
LUM	Sulfur metabolism
MIR21	Sulfur metabolism
MAT1A	Sulfur metabolism
MAT2A	Sulfur metabolism
CHST6	Sulfur metabolism
MGST1	Sulfur metabolism
MGST2	Sulfur metabolism
MGST3	Sulfur metabolism
MPST	Sulfur metabolism
ACLY	Sulfur metabolism
NFE2L2	Sulfur metabolism
CHAC2	Sulfur metabolism
OMD	Sulfur metabolism
OGN	Sulfur metabolism
CHST11	Sulfur metabolism
SLC35B3	Sulfur metabolism
HSD17B12	Sulfur metabolism
CHST15	Sulfur metabolism
CSAD	Sulfur metabolism
PDHA1	Sulfur metabolism
PDHA2	Sulfur metabolism
PDHB	Sulfur metabolism
PDK1	Sulfur metabolism
PDK2	Sulfur metabolism
PDK3	Sulfur metabolism
PDK4	Sulfur metabolism
MPC1	Sulfur metabolism
ACSL5	Sulfur metabolism
CHPF2	Sulfur metabolism
PDP1	Sulfur metabolism
ELOVL2	Sulfur metabolism
PDPR	Sulfur metabolism
PPT1	Sulfur metabolism
CSGALNACT2	Sulfur metabolism
PRELP	Sulfur metabolism
CHST12	Sulfur metabolism
CNDP2	Sulfur metabolism
CSGALNACT1	Sulfur metabolism
ACSS2	Sulfur metabolism
CHST7	Sulfur metabolism
PDP2	Sulfur metabolism
ELOVL5	Sulfur metabolism
SCD	Sulfur metabolism
BGN	Sulfur metabolism
BCAN	Sulfur metabolism
XYLT1	Sulfur metabolism
XYLT2	Sulfur metabolism
NDST4	Sulfur metabolism
ST3GAL1	Sulfur metabolism
ST3GAL2	Sulfur metabolism
ELOVL1	Sulfur metabolism
ST3GAL4	Sulfur metabolism
ST3GAL3	Sulfur metabolism
GSTT2B	Sulfur metabolism
SLC25A1	Sulfur metabolism
SNCA	Sulfur metabolism
SP1	Sulfur metabolism
ELOVL4	Sulfur metabolism
GGTLC3	Sulfur metabolism
GGT2	Sulfur metabolism
UGDH	Sulfur metabolism
GGCT	Sulfur metabolism
METTL16	Sulfur metabolism
ELOVL6	Sulfur metabolism
CHAC1	Sulfur metabolism
HSD17B8	Sulfur metabolism
B3GNT4	Sulfur metabolism
CHPF	Sulfur metabolism
SCD5	Sulfur metabolism
ELOVL7	Sulfur metabolism
PDHX	Sulfur metabolism
ACSBG2	Sulfur metabolism
ELOVL3	Sulfur metabolism
CHST9	Sulfur metabolism
ACSS1	Sulfur metabolism
CBR4	Sulfur metabolism
NDST2	Sulfur metabolism
CHST1	Sulfur metabolism
B4GALT3	Sulfur metabolism
B4GALT2	Sulfur metabolism
CBS	Sulfur metabolism
PAPSS2	Sulfur metabolism
PAPSS1	Sulfur metabolism
GGTLC2	Sulfur metabolism
HACD1	Sulfur metabolism
GGTLC1	Sulfur metabolism
DSEL	Sulfur metabolism
B3GNT7	Sulfur metabolism
B4GALT6	Sulfur metabolism
B4GALT5	Sulfur metabolism
NDST3	Sulfur metabolism
PPT2	Sulfur metabolism
CHST2	Sulfur metabolism
GSTO1	Sulfur metabolism
CHST3	Sulfur metabolism
TECR	Sulfur metabolism
ACOT8	Sulfur metabolism
TSTD1	Sulfur metabolism
NUBP2	Sulfur metabolism
CHST4	Sulfur metabolism
GLYAT	Sulfur metabolism
BPNT1	Sulfur metabolism
PEMT	Sulfur metabolism
GLRX3	Sulfur metabolism
SLC19A2	Sulfur metabolism
PMVK	Sulfur metabolism
AHCYL1	Sulfur metabolism
ACOT2	Sulfur metabolism
PARK7	Sulfur metabolism
ACOT7	Sulfur metabolism
ACSM1	Sulfur metabolism
THEM4	Sulfur metabolism
ISCA2	Sulfur metabolism
ACOT4	Sulfur metabolism
ACSM2A	Sulfur metabolism
COMT	Sulfur metabolism
EGFLAM	Sulfur metabolism
ACOT12	Sulfur metabolism
CPS1	Sulfur metabolism
GPAT4	Sulfur metabolism
ACSM6	Sulfur metabolism
SLC25A10	Sulfur metabolism
CTNS	Sulfur metabolism
HSCB	Sulfur metabolism
DBI	Sulfur metabolism
DLST	Sulfur metabolism
DPEP1	Sulfur metabolism
AHCY	Sulfur metabolism
IBA57	Sulfur metabolism
GSTA5	Sulfur metabolism
HS3ST5	Sulfur metabolism
ARSG	Sulfur metabolism
AHCYL2	Sulfur metabolism
ETHE1	Sulfur metabolism
ISCU	Sulfur metabolism
ACOT9	Sulfur metabolism
BHMT2	Sulfur metabolism
FXN	Sulfur metabolism
G6PD	Sulfur metabolism
SULT4A1	Sulfur metabolism
GAMT	Sulfur metabolism
MMACHC	Sulfur metabolism
ACOT11	Sulfur metabolism
PHGDH	Sulfur metabolism
GHR	Sulfur metabolism
TPK1	Sulfur metabolism
NDOR1	Sulfur metabolism
GNMT	Sulfur metabolism
SULT1C4	Sulfur metabolism
NFU1	Sulfur metabolism
SULT1B1	Sulfur metabolism
GLO1	Sulfur metabolism
THEM5	Sulfur metabolism
GPX1	Sulfur metabolism
GPX4	Sulfur metabolism
GSR	Sulfur metabolism
GSTT2	Sulfur metabolism
HMGCL	Sulfur metabolism
HMGCS1	Sulfur metabolism
HMGCS2	Sulfur metabolism
HSD17B4	Sulfur metabolism
HSPA9	Sulfur metabolism
ACSM4	Sulfur metabolism
IDH1	Sulfur metabolism
ACSM2B	Sulfur metabolism
SULT6B1	Sulfur metabolism
LPO	Sulfur metabolism
SULT1C3	Sulfur metabolism
SULT1A4	Sulfur metabolism
MTHFD1	Sulfur metabolism
MTHFR	Sulfur metabolism
MTR	Sulfur metabolism
MTRR	Sulfur metabolism
MMUT	Sulfur metabolism
MVD	Sulfur metabolism
MVK	Sulfur metabolism
NUBP1	Sulfur metabolism
NFE2L1	Sulfur metabolism
OGDH	Sulfur metabolism
NOX4	Sulfur metabolism
SPOCK3	Sulfur metabolism
GLRX2	Sulfur metabolism
APIP	Sulfur metabolism
CIAO2B	Sulfur metabolism
ENPP1	Sulfur metabolism
IMPAD1	Sulfur metabolism
ACSM5	Sulfur metabolism
OXSM	Sulfur metabolism
ACPP	Sulfur metabolism
BOLA2	Sulfur metabolism
FAR2	Sulfur metabolism
ACOT13	Sulfur metabolism
BAAT	Sulfur metabolism
CIAPIN1	Sulfur metabolism
GPAM	Sulfur metabolism
SQOR	Sulfur metabolism
ENOPH1	Sulfur metabolism
SLC25A19	Sulfur metabolism
ACSM3	Sulfur metabolism
BHMT	Sulfur metabolism
ACOT1	Sulfur metabolism
ACOT6	Sulfur metabolism
MMS19	Sulfur metabolism
CHST8	Sulfur metabolism
CIAO3	Sulfur metabolism
MICAL1	Sulfur metabolism
BOLA2B	Sulfur metabolism
SOD1	Sulfur metabolism
STAT5A	Sulfur metabolism
STAT5B	Sulfur metabolism
SULT1E1	Sulfur metabolism
SULT1A2	Sulfur metabolism
SULT1A1	Sulfur metabolism
SULT1A3	Sulfur metabolism
SULT1C2	Sulfur metabolism
SULT2B1	Sulfur metabolism
SUOX	Sulfur metabolism
SULT2A1	Sulfur metabolism
PAX8	Sulfur metabolism
ALDH5A1	Sulfur metabolism
THTPA	Sulfur metabolism
NDNF	Sulfur metabolism
GAL3ST4	Sulfur metabolism
ACSF2	Sulfur metabolism
NUBPL	Sulfur metabolism
SLC19A3	Sulfur metabolism
ISCA1	Sulfur metabolism
TKTL1	Sulfur metabolism
FAR1	Sulfur metabolism
CIAO2A	Sulfur metabolism
MRI1	Sulfur metabolism
ACBD6	Sulfur metabolism
TPST2	Sulfur metabolism
TPST1	Sulfur metabolism
DGAT2	Sulfur metabolism
MCEE	Sulfur metabolism
ABHD14B	Sulfur metabolism
DGAT1	Sulfur metabolism
SUCLG2	Sulfur metabolism
SUCLG1	Sulfur metabolism
SUCLA2	Sulfur metabolism
GAL3ST3	Sulfur metabolism
NAT8	Sulfur metabolism
NFS1	Sulfur metabolism
CIAO1	Sulfur metabolism
PTGES	Sulfur metabolism
MICAL2	Sulfur metabolism
SPOCK2	Sulfur metabolism
HS3ST3B1	Sulfur metabolism
CCNC	Sulfur metabolism
ZNF484	Sulfur metabolism
NCKAP1	Sulfur metabolism
RPN1	Sulfur metabolism
SLC3A2	Sulfur metabolism
GYS1	Sulfur metabolism
NDUFS1	Sulfur metabolism
LRPPRC	Sulfur metabolism
NDUFA11	Sulfur metabolism
NDUFS2	Sulfur metabolism
CNOT1	Sulfur metabolism
NDUFC1	Sulfur metabolism
EPAS1	Sulfur metabolism
PPM1F	Sulfur metabolism
NDUFA10	Sulfur metabolism

## Sheet: Table S2
Table S2. Prognostic related genes.		gene	HR	z	pvalue	lower	upper
	TCGA	KRT6C	2.15036	4.94781	7.50547e-07	1.5878	2.91225
	TCGA	PITX3	2.13331	4.91527	8.86604e-07	1.57704	2.88579
	TCGA	BEX4	0.476166	-4.82141	1.42548e-06	0.352178	0.643804
	TCGA	C1QTNF6	2.05169	4.63576	3.55635e-06	1.5141	2.78017
	TCGA	TMEM125	0.499091	-4.5151	6.3287e-06	0.369116	0.674834
	TCGA	INPP5J	0.497208	-4.47872	7.50936e-06	0.366217	0.675054
	TCGA	DKK1	1.98009	4.44472	8.80081e-06	1.46507	2.67617
	TCGA	ABAT	0.510511	-4.37445	1.21741e-05	0.377726	0.689974
	TCGA	GTSE1	1.94961	4.35371	1.33855e-05	1.44351	2.63317
	TCGA	OR4N4	122.596	4.30119	1.69885e-05	13.7025	1096.86
	TCGA	S100A16	1.90168	4.21538	2.49359e-05	1.41043	2.56403
	TCGA	IRX5	0.524226	-4.21241	2.52655e-05	0.388164	0.707981
	TCGA	TGIF1	1.91188	4.16984	3.0481e-05	1.40982	2.59273
	TCGA	USP4	0.526397	-4.1417	3.44736e-05	0.388537	0.713174
	TCGA	H2AFX	1.8854	4.12256	3.74682e-05	1.39467	2.54881
	TCGA	TLE1	1.87259	4.11606	3.85403e-05	1.38903	2.52449
	TCGA	PPM1M	0.535624	-4.09316	4.25537e-05	0.397217	0.722258
	TCGA	ERO1B	0.53573	-4.07461	4.60919e-05	0.396793	0.723316
	TCGA	OR6Q1	81.2533	4.07133	4.67457e-05	9.78208	674.917
	TCGA	ADGRD1	0.53551	-4.0667	4.7683e-05	0.39632	0.723584
	TCGA	GFI1B	0.536542	-4.0644	4.8157e-05	0.397384	0.724429
	TCGA	LCE3E	2.26655	4.0566	4.97912e-05	1.5264	3.36558
	TCGA	GNG7	0.53727	-4.04993	5.12333e-05	0.397759	0.725715
	TCGA	CXORF21	0.53727	-4.04449	5.24374e-05	0.397597	0.726008
	TCGA	STEAP1	1.85928	4.03845	5.38049e-05	1.37602	2.51227
	TCGA	ANKRD65	0.53899	-4.02249	5.75865e-05	0.398834	0.728397
	TCGA	STRIP2	1.84664	4.02161	5.78028e-05	1.36949	2.49003
	TCGA	GJB3	1.84594	4.014	5.96987e-05	1.36845	2.49004
	TCGA	MCM5	1.85039	3.99698	6.41566e-05	1.36838	2.50218
	TCGA	EXT1	1.83711	3.98916	6.63072e-05	1.36257	2.47691
	TCGA	ANLN	1.8362	3.98617	6.71483e-05	1.36192	2.47564
	TCGA	LDLRAD3	1.8332	3.97352	7.08183e-05	1.3595	2.47196
	TCGA	PTGDR2	0.545076	-3.96681	7.28405e-05	0.403871	0.73565
	TCGA	PRC1	1.83031	3.96244	7.41865e-05	1.35728	2.46818
	TCGA	GNPNAT1	1.83686	3.9619	7.43544e-05	1.35968	2.48151
	TCGA	MTURN	0.544065	-3.9579	7.56131e-05	0.40248	0.735457
	TCGA	SLC44A1	1.8375	3.95359	7.69876e-05	1.35906	2.48437
	TCGA	CDK1	1.83662	3.94755	7.89564e-05	1.35811	2.48374
	TCGA	KIF14	1.82277	3.94149	8.09767e-05	1.35232	2.45688
	TCGA	STK33	0.545125	-3.94145	8.0992e-05	0.403147	0.737104
	TCGA	CCNA2	1.82686	3.94119	8.10799e-05	1.35381	2.4652
	TCGA	FAM72C	1.82721	3.93995	8.14972e-05	1.35382	2.46614
	TCGA	STAR	0.548757	-3.93622	8.27763e-05	0.407014	0.739862
	TCGA	FETUB	1.82241	3.93595	8.28669e-05	1.35162	2.45718
	TCGA	CD200R1	0.543445	-3.93444	8.33914e-05	0.401071	0.736358
	TCGA	TNFRSF19	0.544679	-3.93286	8.39417e-05	0.402387	0.737287
	TCGA	SLC2A1	1.82082	3.91059	9.20719e-05	1.34841	2.45872
	TCGA	GJB2	1.82543	3.9062	9.37585e-05	1.34966	2.46892
	TCGA	PLK1	1.8144	3.89861	9.6748e-05	1.34481	2.44799
	TCGA	CDH26	0.551879	-3.88526	0.00010222	0.408897	0.744858
	TCGA	MYOZ1	0.553071	-3.88334	0.000103033	0.410166	0.745765
	TCGA	FIGLA	0.487602	-3.87526	0.000106512	0.339078	0.701181
	TCGA	LIPK	1.8025	3.87047	0.000108624	1.33753	2.42911
	TCGA	FAM83D	1.81074	3.86298	0.000112012	1.33976	2.44728
	TCGA	KAT2B	0.55284	-3.86005	0.000113364	0.409169	0.746958
	TCGA	PPP1R3G	1.8014	3.8547	0.00011587	1.3355	2.42984
	TCGA	PRKCD	0.553127	-3.85353	0.000116429	0.409281	0.747529
	TCGA	MDFI	1.80226	3.84827	0.000118954	1.33514	2.43281
	TCGA	MS4A4E	0.551725	-3.84178	0.000122146	0.40734	0.747289
	TCGA	SLC16A3	1.79951	3.84164	0.000122217	1.33345	2.42847
	TCGA	PSMC6	1.8037	3.83422	0.000125965	1.3342	2.43844
	TCGA	SLC25A42	0.553536	-3.83332	0.000126426	0.409089	0.748988
	TCGA	PLEKHB1	0.558202	-3.8188	0.000134101	0.413842	0.752919
	TCGA	SNAI3	0.556633	-3.81772	0.000134692	0.412048	0.751953
	TCGA	ZNF483	0.553069	-3.81511	0.00013612	0.407977	0.749761
	TCGA	C10ORF99	1.79799	3.80577	0.000141365	1.32915	2.43222
	TCGA	TESMIN	1.78024	3.80369	0.000142558	1.32255	2.39632
	TCGA	MYLIP	0.559901	-3.80313	0.000142882	0.41524	0.75496
	TCGA	ZNF555	0.556626	-3.80294	0.000142991	0.411558	0.752827
	TCGA	PNPLA7	0.557533	-3.79602	0.000147039	0.412348	0.753835
	TCGA	BTN2A1	0.553477	-3.79452	0.000147931	0.40776	0.751269
	TCGA	DLGAP5	1.78795	3.79407	0.0001482	1.32432	2.41389
	TCGA	C10ORF128	0.556555	-3.79324	0.000148697	0.411162	0.753363
	TCGA	CYP17A1	0.561564	-3.78471	0.000153888	0.416507	0.75714
	TCGA	IGFALS	0.558621	-3.78389	0.000154395	0.413172	0.755274
	TCGA	FAM72B	1.78238	3.78381	0.000154449	1.32125	2.40445
	TCGA	FBXO9	0.557405	-3.78339	0.000154709	0.41179	0.754511
	TCGA	ALG3	1.78049	3.78028	0.000156649	1.32021	2.40124
	TCGA	CHRDL1	0.558739	-3.77212	0.000161864	0.412915	0.756061
	TCGA	DNASE1L3	0.559651	-3.7698	0.000163376	0.413863	0.756795
	TCGA	DRP2	1.78199	3.76777	0.000164711	1.31943	2.4067
	TCGA	ZC3H12D	0.561256	-3.7644	0.000166948	0.41549	0.758162
	TCGA	KIF18A	1.77554	3.76121	0.000169097	1.31645	2.39473
	TCGA	KNL1	1.77377	3.75828	0.000171082	1.31552	2.39166
	TCGA	CTF1	0.56346	-3.75797	0.000171296	0.41776	0.759977
	TCGA	LRIG1	0.560799	-3.75328	0.000174535	0.414605	0.758543
	TCGA	GIMAP8	0.560267	-3.75107	0.000176079	0.413933	0.758334
	TCGA	STAP1	0.562977	-3.74492	0.000180448	0.416779	0.760458
	TCGA	FAM117A	0.566824	-3.73387	0.00018856	0.420756	0.763602
	TCGA	PKP2	1.76698	3.73217	0.000189839	1.31038	2.38269
	TCGA	ARHGAP15	0.564365	-3.72783	0.000193139	0.417771	0.762397
	TCGA	ACCSL	0.478373	-3.72578	0.000194715	0.324569	0.705062
	TCGA	HERPUD1	0.568024	-3.72514	0.000195206	0.421821	0.764902
	TCGA	ZNF182	0.559294	-3.72428	0.000195871	0.411938	0.759361
	TCGA	ANGPTL6	0.563738	-3.71835	0.000200526	0.416743	0.76258
	TCGA	TNS4	1.75979	3.71801	0.000200796	1.30637	2.37059
	TCGA	TFAP2A	1.75819	3.71233	0.000205362	1.30521	2.36839
	TCGA	DNALI1	0.567456	-3.70376	0.000212429	0.420453	0.765856
	TCGA	KIF23	1.75636	3.70259	0.000213406	1.30355	2.36647
	TCGA	LILRA4	0.564461	-3.70205	0.000213861	0.417007	0.764057
	TCGA	ATF7IP2	0.568741	-3.68907	0.000225076	0.421409	0.767584
	TCGA	S100A10	1.74897	3.68762	0.000226363	1.2994	2.35408
	TCGA	HMMR	1.75607	3.67626	0.000236679	1.30067	2.37092
	TCGA	YWHAG	1.74454	3.66974	0.000242799	1.29599	2.34833
	TCGA	UNC13B	0.569926	-3.66901	0.000243494	0.422064	0.769589
	TCGA	PKHD1L1	0.567538	-3.66788	0.000244574	0.419315	0.768157
	TCGA	RAB9B	0.572492	-3.66193	0.000250326	0.424738	0.771646
	TCGA	FAM72D	1.74916	3.66112	0.000251115	1.29668	2.35954
	TCGA	BUB3	1.7534	3.65898	0.000253216	1.29791	2.36875
	TCGA	FADD	1.74466	3.65482	0.000257363	1.29446	2.35144
	TCGA	RFXAP	0.571477	-3.65458	0.000257608	0.423327	0.771474
	TCGA	TK1	1.746	3.65017	0.000262066	1.29443	2.35509
	TCGA	SP6	1.74246	3.64981	0.00026243	1.29318	2.34784
	TCGA	CLEC17A	0.570413	-3.64887	0.000263391	0.421918	0.77117
	TCGA	SPATA6	0.573886	-3.6395	0.000273172	0.425547	0.773935
	TCGA	TACC3	1.74129	3.63926	0.000273419	1.29166	2.34744
	TCGA	ATP8B3	1.74244	3.63694	0.0002759	1.2918	2.35028
	TCGA	C10ORF105	0.573609	-3.63165	0.000281613	0.424956	0.774263
	TCGA	GAB3	0.571022	-3.62818	0.000285428	0.421886	0.772877
	TCGA	IER5L	1.73167	3.6223	0.000291996	1.28658	2.33075
	TCGA	NUSAP1	1.73269	3.61741	0.000297571	1.28641	2.3338
	TCGA	ATP8B2	0.574567	-3.61602	0.000299162	0.425498	0.77586
	TCGA	PRMT8	0.574408	-3.61253	0.000303225	0.425193	0.775987
	TCGA	RARS	1.73713	3.61193	0.000303921	1.28733	2.34408
	TCGA	E2F7	1.72725	3.60792	0.000308663	1.28355	2.32431
	TCGA	LIMCH1	0.576081	-3.6061	0.000310838	0.426877	0.777435
	TCGA	CD302	0.57852	-3.60582	0.000311166	0.42966	0.778953
	TCGA	CLEC10A	0.575875	-3.60326	0.000314251	0.426541	0.777492
	TCGA	ZNF101	0.575498	-3.59735	0.000321471	0.4259	0.777643
	TCGA	CLCA1	0.552929	-3.59457	0.000324928	0.400275	0.763802
	TCGA	ESYT3	0.577341	-3.59434	0.000325213	0.427901	0.778971
	TCGA	TXNDC11	0.579038	-3.59171	0.000328519	0.429752	0.780182
	TCGA	BTK	0.576581	-3.58662	0.000334988	0.426755	0.779008
	TCGA	AGPS	1.7238	3.58006	0.000343514	1.27944	2.32251
	TCGA	KCNF1	1.72801	3.57966	0.000344036	1.28081	2.33136
	TCGA	DENND1C	0.573701	-3.5776	0.000346768	0.423139	0.777836
	TCGA	BSX	1.92033	3.57431	0.000351147	1.34273	2.7464
	TCGA	SHISA2	0.580057	-3.57117	0.000355394	0.430186	0.782141
	TCGA	LIMD1	0.578776	-3.56883	0.000358582	0.428632	0.781515
	TCGA	EIF5A	1.73302	3.56566	0.000362935	1.28097	2.34461
	TCGA	CCR2	0.576512	-3.56331	0.000366209	0.425837	0.780501
	TCGA	ATP8A1	0.578793	-3.56256	0.000367255	0.428425	0.781938
	TCGA	KRT9	1.71608	3.55848	0.000373006	1.27455	2.31057
	TCGA	IKZF4	0.580219	-3.55833	0.00037322	0.429909	0.783083
	TCGA	EEF1E1-BLOC1S5	2.63483	3.55353	0.000380102	1.54413	4.49593
	TCGA	GHRL	0.581176	-3.55203	0.000382275	0.43078	0.784079
	TCGA	CDCA3	1.72007	3.5517	0.000382751	1.27515	2.32022
	TCGA	RRM2	1.72398	3.55045	0.000384573	1.27632	2.32866
	TCGA	MYO19	1.70749	3.5487	0.000387141	1.27065	2.29451
	TCGA	ZNF266	0.574823	-3.5466	0.000390235	0.423297	0.78059
	TCGA	FUT4	1.71342	3.54409	0.000393964	1.27213	2.30779
	TCGA	JAML	0.577739	-3.54324	0.00039525	0.426513	0.782585
	TCGA	FOSL1	1.71382	3.5431	0.00039545	1.27216	2.30881
	TCGA	CDC25C	1.71502	3.53747	0.000403988	1.27195	2.31242
	TCGA	SERPINB5	1.7087	3.53536	0.000407226	1.26963	2.2996
	TCGA	TTK	1.70705	3.53513	0.000407582	1.26906	2.29619
	TCGA	RBSN	0.583053	-3.53313	0.000410678	0.432252	0.786465
	TCGA	MKI67	1.70766	3.5321	0.000412271	1.26894	2.29805
	TCGA	ZKSCAN4	0.581828	-3.5321	0.000412279	0.430803	0.785797
	TCGA	TLR7	0.579773	-3.53118	0.00041371	0.428406	0.784622
	TCGA	BMP5	0.582245	-3.52501	0.00042346	0.431024	0.786522
	TCGA	PPP1R13B	0.582722	-3.52277	0.000427062	0.431491	0.786959
	TCGA	AHSA1	1.713	3.5223	0.000427821	1.26965	2.31116
	TCGA	PRDM2	0.577459	-3.51952	0.000432335	0.42532	0.784019
	TCGA	ERO1A	1.70493	3.51686	0.000436686	1.26641	2.29529
	TCGA	ZEB2	0.581926	-3.51371	0.000441893	0.430239	0.787092
	TCGA	ASPM	1.70229	3.51009	0.000447954	1.26482	2.29107
	TCGA	IL1R2	1.71054	3.50992	0.000448247	1.2675	2.30842
	TCGA	MAD2L1	1.70708	3.50716	0.000452925	1.26608	2.30171
	TCGA	PIK3CD	0.58495	-3.50464	0.000457231	0.433391	0.78951
	TCGA	SNN	0.586773	-3.50338	0.000459394	0.435453	0.790678
	TCGA	SPAG5	1.70063	3.50024	0.000464841	1.26322	2.2895
	TCGA	HJURP	1.70013	3.50007	0.000465137	1.26304	2.28848
	TCGA	SFTPB	0.587049	-3.49303	0.000477577	0.435387	0.79154
	TCGA	SPECC1	1.70203	3.48854	0.000485657	1.26242	2.29473
	TCGA	ST6GALNAC6	0.586973	-3.48636	0.000489634	0.43505	0.791947
	TCGA	TTLL2	0.585736	-3.48503	0.000492089	0.433569	0.791307
	TCGA	PANX1	1.69732	3.48474	0.000492612	1.26048	2.28556
	TCGA	NUP62CL	1.69619	3.4834	0.00049509	1.25996	2.28343
	TCGA	SCNN1B	0.5875	-3.48293	0.000495966	0.435533	0.792493
	TCGA	OIP5	1.70368	3.47965	0.00050207	1.26199	2.29997
	TCGA	LMO7DN	0.588126	-3.47709	0.000506878	0.436039	0.793259
	TCGA	NEK2	1.69644	3.47514	0.000510589	1.25916	2.28558
	TCGA	FCRL1	0.58593	-3.47509	0.000510678	0.433421	0.792103
	TCGA	ACSS1	0.588768	-3.47325	0.000514201	0.43664	0.793899
	TCGA	ZNF493	0.585266	-3.47169	0.000517186	0.432525	0.791945
	TCGA	B3GALT2	0.591252	-3.46985	0.000520742	0.439397	0.795587
	TCGA	TESPA1	0.58808	-3.468	0.000524338	0.435644	0.793854
	TCGA	RS1	0.588724	-3.46769	0.000524944	0.43638	0.794254
	TCGA	CDKN3	1.70283	3.46075	0.000538677	1.25965	2.30194
	TCGA	CENPU	1.69714	3.45929	0.000541594	1.25766	2.29019
	TCGA	PRDM16	0.588422	-3.45855	0.000543091	0.435684	0.794706
	TCGA	TMPRSS11F	1.70361	3.45782	0.000544562	1.25958	2.30417
	TCGA	CCDC86	1.6908	3.45769	0.000544822	1.25545	2.27711
	TCGA	CYP4Z1	0.590499	-3.45717	0.000545879	0.438043	0.796015
	TCGA	MROH8	0.592404	-3.45062	0.000559304	0.440012	0.797576
	TCGA	PDE4B	0.586977	-3.45038	0.000559807	0.433698	0.794428
	TCGA	MPC1	0.589258	-3.44839	0.000563948	0.436269	0.795898
	TCGA	NEIL3	1.69752	3.44815	0.000564448	1.25657	2.29321
	TCGA	C11ORF16	0.592019	-3.4478	0.000565165	0.439457	0.797546
	TCGA	SLC47A1	0.592355	-3.44621	0.000568501	0.439788	0.79785
	TCGA	INAFM2	0.591844	-3.44403	0.000573114	0.439109	0.797704
	TCGA	GOLT1B	1.69266	3.44365	0.000573922	1.25452	2.28381
	TCGA	KLRG1	0.589467	-3.43971	0.000582347	0.436181	0.796623
	TCGA	PFKP	1.6861	3.43964	0.00058249	1.25199	2.27074
	TCGA	GIMD1	12.2815	3.43871	0.000584503	2.94042	51.2975
	TCGA	TRMT10A	1.6899	3.43815	0.000585693	1.25304	2.27906
	TCGA	GAPT	0.591633	-3.43544	0.000591584	0.438536	0.798177
	TCGA	NLRC3	0.589758	-3.43251	0.000598011	0.436243	0.797295
	TCGA	PKMYT1	1.6851	3.43069	0.00060204	1.2507	2.27038
	TCGA	ESPL1	1.68276	3.4301	0.000603351	1.24989	2.26554
	TCGA	EREG	1.68528	3.42946	0.000604781	1.25063	2.271
	TCGA	LRP2BP	0.591132	-3.42904	0.000605731	0.437708	0.798335
	TCGA	TSPY8	4.2396	3.42701	0.000610274	1.85587	9.68508
	TCGA	RCN1	1.68889	3.42615	0.000612193	1.25141	2.2793
	TCGA	PARP15	0.58954	-3.42501	0.000614776	0.435702	0.797696
	TCGA	TEPP	0.594833	-3.4243	0.00061638	0.441841	0.800801
	TCGA	GIMAP7	0.592293	-3.42291	0.000619538	0.438824	0.799434
	TCGA	ATP8B4	0.590801	-3.42005	0.000626098	0.436977	0.798774
	TCGA	PXMP4	0.594764	-3.41926	0.000627909	0.441566	0.801111
	TCGA	ADARB2	0.593854	-3.41876	0.000629078	0.440485	0.800624
	TCGA	ZFP3	0.589169	-3.41712	0.000632877	0.434966	0.798038
	TCGA	TMEM130	0.59595	-3.41592	0.000635675	0.442824	0.802026
	TCGA	DNAJC9	1.68522	3.4151	0.000637584	1.24904	2.27371
	TCGA	AL662899.3	1.67614	3.41397	0.000640232	1.24604	2.25469
	TCGA	ZNF77	0.591382	-3.41051	0.000648425	0.437285	0.799783
	TCGA	PTPRH	1.67423	3.40922	0.000651498	1.24493	2.25158
	TCGA	ZNF79	0.59106	-3.40614	0.000658883	0.436741	0.799907
	TCGA	BUB1B	1.67814	3.40422	0.000663532	1.24562	2.26085
	TCGA	NCAPD2	1.67784	3.40343	0.000665467	1.24543	2.26037
	TCGA	FKBP4	1.67314	3.39924	0.000675738	1.2435	2.25122
	TCGA	SPOCK1	1.6767	3.39897	0.000676405	1.24459	2.25882
	TCGA	SHCBP1	1.6815	3.39808	0.000678611	1.246	2.26921
	TCGA	DEPDC1B	1.6806	3.39195	0.000693982	1.24504	2.26853
	TCGA	PSTPIP1	0.5926	-3.38894	0.000701622	0.437866	0.802016
	TCGA	SGO2	1.67114	3.38814	0.000703682	1.24167	2.24916
	TCGA	TMEM50B	0.596802	-3.38535	0.000710875	0.442635	0.804664
	TCGA	CNGA3	0.597192	-3.38458	0.000712872	0.443062	0.80494
	TCGA	PTGES3	1.68115	3.38058	0.00072333	1.24396	2.27199
	TCGA	ARHGEF3	0.597354	-3.38043	0.00072372	0.44309	0.805326
	TCGA	P2RY14	0.595358	-3.37881	0.000727993	0.440689	0.80431
	TCGA	CCNB1	1.67396	3.37554	0.000736704	1.24117	2.25767
	TCGA	PAFAH1B2	1.67247	3.37387	0.000741189	1.24052	2.25483
	TCGA	CENPK	1.66894	3.37296	0.000743642	1.23932	2.24748
	TCGA	CRHBP	0.598306	-3.37247	0.000744978	0.443894	0.806432
	TCGA	TNFRSF13B	0.599622	-3.36831	0.000756293	0.445274	0.80747
	TCGA	ANGEL1	0.595972	-3.36258	0.000772189	0.440769	0.805826
	TCGA	KCNJ18	1.66615	3.36238	0.000772725	1.2373	2.24363
	TCGA	DSC2	1.66813	3.36223	0.000773149	1.2379	2.24789
	TCGA	PPIA	1.67531	3.36053	0.000777932	1.23993	2.26358
	TCGA	KRT16	1.66687	3.35717	0.000787455	1.23695	2.24622
	TCGA	AMT	0.597725	-3.35572	0.000791596	0.442551	0.807309
	TCGA	HSDL1	0.602302	-3.35333	0.000798455	0.447837	0.810045
	TCGA	C2ORF91	0.599529	-3.35201	0.000802257	0.444522	0.808588
	TCGA	PABPN1L	0.593005	-3.3514	0.00080403	0.436857	0.804967
	TCGA	FBP1	0.601585	-3.3514	0.000804047	0.446916	0.809783
	TCGA	SFTA3	0.60025	-3.35045	0.000806812	0.445307	0.809104
	TCGA	ARHGAP11A	1.66222	3.34929	0.000810203	1.23465	2.23786
	TCGA	PHF5A	1.66951	3.34596	0.00081999	1.23653	2.25412
	TCGA	FUT1	0.601236	-3.34312	0.000828429	0.446176	0.810185
	TCGA	GOLGA6D	2.14713	3.34305	0.000828621	1.37182	3.36063
	TCGA	CERS4	0.603377	-3.34301	0.000828736	0.448695	0.811384
	TCGA	RTL5	0.602246	-3.34258	0.000830042	0.447344	0.810786
	TCGA	HLA-DMA	0.602851	-3.34189	0.000832108	0.448029	0.811173
	TCGA	GPD1L	0.601996	-3.34174	0.000832536	0.447016	0.810707
	TCGA	PCLAF	1.66075	3.33868	0.000841775	1.23303	2.23683
	TCGA	CTSV	1.66159	3.33539	0.000851802	1.23293	2.2393
	TCGA	GGT6	0.602821	-3.33527	0.000852164	0.44773	0.811634
	TCGA	TCEANC	0.601974	-3.33454	0.000854403	0.446703	0.811216
	TCGA	MS4A1	0.601127	-3.33425	0.000855301	0.445694	0.810767
	TCGA	B4GALT1	1.65752	3.33315	0.000858701	1.23144	2.23104
	TCGA	PERP	1.65986	3.33204	0.000862111	1.23203	2.23626
	TCGA	IL16	0.59949	-3.33144	0.000863968	0.443655	0.810061
	TCGA	RMDN2	0.603825	-3.33086	0.000865792	0.448739	0.81251
	TCGA	VDAC1	1.66045	3.32924	0.000870847	1.2319	2.23807
	TCGA	RAD23A	1.66026	3.3265	0.00087944	1.23154	2.23821
	TCGA	FBXO45	1.65577	3.32399	0.000887391	1.2299	2.22911
	TCGA	CKAP4	1.65268	3.32304	0.000890427	1.22885	2.22269
	TCGA	WDFY4	0.601248	-3.32252	0.00089207	0.445366	0.811691
	TCGA	SH2D3A	1.65091	3.32114	0.000896497	1.2281	2.21929
	TCGA	PTPRQ	0.600964	-3.31977	0.000900923	0.44492	0.811735
	TCGA	CYP4B1	0.602401	-3.31926	0.00090255	0.446594	0.812567
	TCGA	PRKCB	0.601283	-3.31592	0.000913426	0.445141	0.812195
	TCGA	CD300LF	0.604038	-3.31447	0.000918166	0.448332	0.813821
	TCGA	ANKDD1A	0.601904	-3.31265	0.000924166	0.445741	0.812779
	TCGA	TLR10	0.601701	-3.30958	0.00093437	0.445378	0.812894
	TCGA	PLIN5	0.601196	-3.3086	0.000937629	0.444743	0.812687
	TCGA	BIRC5	1.65841	3.30842	0.000938242	1.22897	2.23791
	TCGA	ANKRD55	0.602102	-3.30582	0.000946992	0.445697	0.813392
	TCGA	SULT1A1	0.604974	-3.30548	0.000948153	0.449075	0.814995
	TCGA	ENPP1	1.65684	3.30517	0.000949189	1.22814	2.23519
	TCGA	CTSG	0.606339	-3.30444	0.000951654	0.450649	0.815819
	TCGA	PNMA2	0.605644	-3.30123	0.000962631	0.449695	0.815674
	TCGA	SLC4A5	0.605307	-3.30025	0.000965978	0.449257	0.815561
	TCGA	LMNB2	1.65037	3.29961	0.000968208	1.22557	2.22242
	TCGA	CABLES1	0.60575	-3.29853	0.000971922	0.449712	0.815931
	TCGA	R3HDM1	1.64252	3.29548	0.00098254	1.22275	2.20639
	TCGA	LYRM9	0.607894	-3.29532	0.000983112	0.452121	0.817337
	TCGA	NBN	1.6512	3.29523	0.000983404	1.22534	2.22508
	TCGA	DTYMK	1.65989	3.2939	0.000988064	1.2278	2.24406
	TCGA	HLA-DRB1	0.607244	-3.29308	0.000990962	0.45126	0.817147
	TCGA	C3ORF18	0.606528	-3.28878	0.00100621	0.450235	0.817074
	TCGA	ZNF25	0.604451	-3.28725	0.00101171	0.447715	0.816057
	TCGA	CLEC12B	0.604876	-3.28427	0.00102246	0.448095	0.816511
	TCGA	KLHDC7A	0.607505	-3.28375	0.00102435	0.451189	0.817979
	TCGA	CFTR	0.607267	-3.28152	0.0010325	0.450815	0.818015
	TCGA	ADAMTS4	1.64721	3.28092	0.00103471	1.22255	2.21937
	TCGA	UCK2	1.64165	3.27749	0.00104733	1.22051	2.20811
	TCGA	EFCC1	0.608639	-3.27125	0.00107075	0.452022	0.819522
	TCGA	CYCS	1.65009	3.27052	0.00107348	1.22225	2.22769
	TCGA	ARHGAP9	0.60623	-3.26916	0.00107868	0.449078	0.818376
	TCGA	ALDOA	1.64664	3.26851	0.00108116	1.221	2.22066
	TCGA	PGM5	0.608047	-3.26841	0.00108154	0.451202	0.819414
	TCGA	RLBP1	0.604819	-3.26762	0.00108455	0.447344	0.817729
	TCGA	KIF18B	1.64103	3.26633	0.00108953	1.21909	2.20901
	TCGA	RUBCNL	0.608462	-3.26615	0.00109021	0.451601	0.819807
	TCGA	HMGCLL1	0.607263	-3.2648	0.00109543	0.450123	0.819262
	TCGA	SLAMF1	0.605306	-3.2646	0.00109618	0.447796	0.818221
	TCGA	CRY2	0.607781	-3.26269	0.00110361	0.45065	0.819699
	TCGA	CCNE2	1.64015	3.26168	0.00110756	1.21831	2.20806
	TCGA	SLC22A23	0.604759	-3.2607	0.00111139	0.446986	0.818221
	TCGA	HLA-DMB	0.60955	-3.25998	0.00111421	0.45264	0.820854
	TCGA	OR4K1	3.55988	3.25988	0.00111461	1.65917	7.63801
	TCGA	KPNA2	1.64191	3.25979	0.00111494	1.21862	2.21222
	TCGA	SGK3	0.611455	-3.25815	0.00112142	0.454831	0.822013
	TCGA	CACNA2D2	0.606273	-3.25714	0.00112542	0.448632	0.819306
	TCGA	OGT	0.599023	-3.25604	0.00112978	0.440024	0.815475
	TCGA	DARS	1.64052	3.25549	0.00113196	1.21773	2.21009
	TCGA	TSNARE1	0.605522	-3.25515	0.00113333	0.447659	0.819053
	TCGA	CDADC1	0.610858	-3.25507	0.00113364	0.453993	0.821923
	TCGA	SCML4	0.607072	-3.25348	0.00114	0.449428	0.820013
	TCGA	FOXM1	1.63792	3.25299	0.00114197	1.21669	2.205
	TCGA	NR0B2	0.609142	-3.24862	0.00115968	0.451684	0.821491
	TCGA	PPP1R13L	1.63014	3.24452	0.00117649	1.21345	2.18991
	TCGA	MAL	0.609322	-3.24419	0.00117785	0.451713	0.821922
	TCGA	LDHA	1.63254	3.23925	0.00119845	1.21358	2.19614
	TCGA	CLCN1	1.6366	3.23923	0.00119852	1.21477	2.20493
	TCGA	LOXL2	1.63353	3.23583	0.0012129	1.21349	2.19897
	TCGA	IRF8	0.608824	-3.23382	0.00122146	0.450688	0.822447
	TCGA	LYAR	1.63538	3.23289	0.00122544	1.2137	2.20358
	TCGA	RIMS2	1.63933	3.232	0.00122929	1.21475	2.2123
	TCGA	HNRNPC	1.64037	3.23173	0.00123045	1.21502	2.21461
	TCGA	FUCA2	1.63569	3.23017	0.00123717	1.21348	2.20478
	TCGA	FAM111B	1.6349	3.22863	0.00124385	1.21308	2.2034
	TCGA	NPAS2	1.62514	3.22774	0.00124773	1.21013	2.18247
	TCGA	NDC1	1.63534	3.22653	0.00125302	1.21297	2.20477
	TCGA	SCPEP1	0.613715	-3.22566	0.00125684	0.456176	0.825661
	TCGA	USP20	0.605488	-3.22383	0.00126488	0.446308	0.821442
	TCGA	OTUD6B	1.62819	3.22372	0.00126539	1.21058	2.18988
	TCGA	GRAP2	0.608838	-3.22349	0.0012664	0.45027	0.823247
	TCGA	ZCCHC18	0.610903	-3.22054	0.00127952	0.452604	0.824567
	TCGA	SLC25A32	1.63514	3.22015	0.00128122	1.2122	2.20565
	TCGA	ST8SIA1	0.611856	-3.21738	0.00129368	0.453607	0.825312
	TCGA	FAM83A	1.63151	3.21559	0.00130175	1.21063	2.1987
	TCGA	MADCAM1	0.611725	-3.21465	0.00130602	0.453336	0.825453
	TCGA	AP003419.2	1.61667	3.21343	0.00131159	1.20608	2.16704
	TCGA	RPE	1.6307	3.21343	0.00131162	1.21015	2.19739
	TCGA	PMEPA1	1.62623	3.21322	0.00131257	1.20884	2.18774
	TCGA	C19ORF33	1.62366	3.21215	0.00131744	1.20797	2.1824
	TCGA	PTTG1IP	1.63063	3.21211	0.00131764	1.20999	2.19751
	TCGA	ATP6V1B2	0.614872	-3.21139	0.00132093	0.456959	0.827357
	TCGA	NPY4R	0.610081	-3.21001	0.00132732	0.451179	0.824946
	TCGA	PIK3R1	0.612859	-3.20991	0.00132774	0.45449	0.826414
	TCGA	ADAMTS17	0.614593	-3.20969	0.00132879	0.456552	0.827341
	TCGA	ARHGAP45	0.610254	-3.20953	0.00132952	0.451365	0.825074
	TCGA	ZSCAN32	0.610092	-3.20786	0.00133728	0.451101	0.825118
	TCGA	RBP5	0.613557	-3.20702	0.00134117	0.455201	0.827003
	TCGA	C16ORF59	1.62418	3.20674	0.00134249	1.20752	2.1846
	TCGA	INPP5B	0.612281	-3.20455	0.00135276	0.453572	0.826525
	TCGA	DRC3	0.613648	-3.2022	0.00136381	0.455105	0.827422
	TCGA	IFNA13	3.20446	3.19173	0.00141425	1.56741	6.5513
	TCGA	USP54	0.616216	-3.1917	0.00141438	0.457733	0.829572
	TCGA	POC1A	1.62578	3.18999	0.00142278	1.2061	2.19149
	TCGA	HSD17B6	0.617137	-3.18949	0.00142526	0.458743	0.830221
	TCGA	PEBP1	0.617999	-3.18915	0.00142694	0.459763	0.830694
	TCGA	ZNF727	0.617072	-3.18829	0.00143116	0.458614	0.83028
	TCGA	HLF	0.614727	-3.18738	0.0014357	0.455763	0.829134
	TCGA	HMGA1	1.62053	3.18581	0.00144351	1.20413	2.18094
	TCGA	DERA	1.624	3.1817	0.00146412	1.20466	2.18933
	TCGA	SCIMP	0.614545	-3.18164	0.00146445	0.4553	0.829487
	TCGA	RPS6KL1	0.617828	-3.17895	0.0014781	0.459122	0.831394
	TCGA	GPR37	1.61824	3.17523	0.00149719	1.20229	2.17811
	TCGA	FCAMR	0.618636	-3.1746	0.00150041	0.459907	0.832148
	TCGA	WDR4	1.61421	3.17221	0.00151285	1.2008	2.16994
	TCGA	CERKL	0.61694	-3.17191	0.00151441	0.457753	0.831485
	TCGA	FCGRT	0.618844	-3.17187	0.00151463	0.460039	0.832468
	TCGA	SKA3	1.62081	3.17174	0.00151529	1.20262	2.18442
	TCGA	BTN2A2	0.616685	-3.17064	0.00152103	0.457392	0.831453
	TCGA	TUBG1	1.62117	3.17061	0.00152118	1.20259	2.18542
	TCGA	RHOV	1.6194	3.17029	0.00152289	1.20206	2.18163
	TCGA	DIO1	0.619667	-3.16948	0.00152712	0.460926	0.833076
	TCGA	TYRP1	0.617601	-3.16945	0.00152729	0.45844	0.832018
	TCGA	MAPK1IP1L	1.61646	3.16758	0.00153712	1.20092	2.17579
	TCGA	CDCA5	1.61783	3.16719	0.0015392	1.20126	2.17886
	TCGA	ADM	1.61598	3.16705	0.00153991	1.20072	2.17485
	TCGA	FAM129C	0.616352	-3.16293	0.00156189	0.456659	0.831888
	TCGA	TP53I3	1.6152	3.1629	0.00156208	1.20003	2.17399
	TCGA	ZNF709	0.617896	-3.16284	0.00156238	0.45851	0.832687
	TCGA	MAPRE3	0.618755	-3.15812	0.0015879	0.459339	0.833498
	TCGA	PLPP4	1.61778	3.15558	0.00160179	1.19993	2.18112
	TCGA	TSPYL4	0.615359	-3.15459	0.00160724	0.455106	0.83204
	TCGA	SNX30	0.616993	-3.15372	0.00161203	0.45703	0.832945
	TCGA	TMEM72	0.619711	-3.15226	0.00162014	0.460235	0.834447
	TCGA	PTBP1	1.60685	3.15192	0.00162203	1.19645	2.15803
	TCGA	NLN	1.6127	3.15062	0.00162923	1.19794	2.17104
	TCGA	ORMDL3	0.621188	-3.15035	0.00163074	0.461933	0.835348
	TCGA	GAR1	1.61787	3.14956	0.00163516	1.19927	2.18257
	TCGA	ZNF43	0.620841	-3.14671	0.0016512	0.461356	0.835459
	TCGA	SLIT3	0.617702	-3.14498	0.00166096	0.457501	0.834
	TCGA	WASHC2C	0.618192	-3.14469	0.00166262	0.458077	0.834273
	TCGA	IRX2	0.620341	-3.14298	0.00167239	0.46059	0.8355
	TCGA	ADA2	0.618941	-3.13823	0.00169973	0.458696	0.835168
	TCGA	PPM1G	1.61199	3.13526	0.00171699	1.196	2.17266
	TCGA	SNTG2	0.619894	-3.13307	0.00172988	0.459618	0.836061
	TCGA	RCSD1	0.618158	-3.13279	0.00173155	0.457515	0.835207
	TCGA	PTTG1	1.61742	3.13268	0.00173218	1.19722	2.18511
	TCGA	SMIM15	1.60879	3.12999	0.00174813	1.19452	2.16674
	TCGA	PARPBP	1.60558	3.12847	0.0017572	1.19345	2.16002
	TCGA	SGO1	1.60469	3.12436	0.0017819	1.19274	2.15892
	TCGA	MRAS	0.620423	-3.12397	0.00178431	0.459855	0.837056
	TCGA	CHRAC1	1.60922	3.1234	0.00178778	1.19388	2.16905
	TCGA	KLHL14	0.622845	-3.12163	0.00179854	0.462678	0.838459
	TCGA	ST3GAL6	0.622038	-3.12151	0.00179928	0.461697	0.838064
	TCGA	TSPOAP1	0.619295	-3.11775	0.0018224	0.458221	0.836991
	TCGA	PDGFB	1.60142	3.11635	0.00183106	1.19093	2.1534
	TCGA	ADGRE3	0.619748	-3.11627	0.00183155	0.458701	0.837337
	TCGA	PDIK1L	0.62547	-3.11532	0.00183743	0.465578	0.840273
	TCGA	MTHFD1	1.60282	3.11094	0.00186495	1.1907	2.15758
	TCGA	MAGEH1	0.623795	-3.11049	0.00186778	0.463334	0.839825
	TCGA	CISD2	1.60835	3.10984	0.00187191	1.19209	2.16996
	TCGA	SPRR1B	1.60402	3.1096	0.00187338	1.19088	2.16048
	TCGA	DIAPH3	1.59906	3.10903	0.00187704	1.18945	2.14973
	TCGA	FKBP3	1.60098	3.10891	0.00187779	1.18997	2.15397
	TCGA	TRIM39	0.623186	-3.10532	0.00190075	0.462368	0.839939
	TCGA	KLF15	0.623741	-3.10279	0.00191704	0.462928	0.840418
	TCGA	RASSF2	0.621322	-3.10183	0.0019233	0.459959	0.839295
	TCGA	CENPH	1.6007	3.10115	0.00192773	1.189	2.15495
	TCGA	SAT2	0.625903	-3.10113	0.00192783	0.465475	0.841624
	TCGA	RGN	0.624615	-3.10111	0.00192799	0.463911	0.840988
	TCGA	LRRC27	0.621337	-3.10065	0.00193097	0.459924	0.839398
	TCGA	ZNF835	0.625695	-3.10053	0.00193175	0.465196	0.841569
	TCGA	IRX3	0.623522	-3.09975	0.00193682	0.462527	0.840555
	TCGA	SMARCAL1	1.59925	3.09899	0.00194183	1.18836	2.15221
	TCGA	PLCD1	0.625571	-3.09676	0.00195647	0.464878	0.841811
	TCGA	GIMAP4	0.62321	-3.09641	0.00195879	0.462	0.840672
	TCGA	CD226	0.622458	-3.09562	0.00196401	0.461055	0.840364
	TCGA	TNFRSF13C	0.625936	-3.09166	0.00199044	0.465093	0.842404
	TCGA	SENP8	0.627968	-3.09064	0.00199728	0.467517	0.843486
	TCGA	P2RY8	0.623936	-3.08956	0.00200455	0.462574	0.841589
	TCGA	KIF11	1.59412	3.0895	0.0020049	1.18589	2.1429
	TCGA	TM6SF1	0.624316	-3.08602	0.00202855	0.462876	0.842064
	TCGA	AL365273.2	0.546506	-3.08581	0.00203001	0.37233	0.802163
	TCGA	VAX1	1.59503	3.08495	0.00203587	1.18561	2.14583
	TCGA	STARD7	0.627788	-3.08213	0.00205528	0.466917	0.844085
	TCGA	TYMS	1.59275	3.08164	0.00205866	1.18462	2.14149
	TCGA	TUBA1C	1.59908	3.07997	0.00207023	1.18614	2.15579
	TCGA	ANKRD44	0.62451	-3.07618	0.00209673	0.462667	0.842966
	TCGA	CD1D	0.625189	-3.07386	0.00211307	0.463387	0.843489
	TCGA	SNW1	1.59084	3.0721	0.00212555	1.18302	2.13926
	TCGA	NTSR1	1.59123	3.06991	0.00214121	1.18287	2.14055
	TCGA	SARAF	0.628186	-3.06985	0.00214168	0.46685	0.845279
	TCGA	PFDN1	1.59808	3.06972	0.00214262	1.18469	2.15572
	TCGA	FAM122C	0.624574	-3.06739	0.00215937	0.462347	0.843722
	TCGA	EPB42	0.626505	-3.06663	0.00216487	0.464659	0.844725
	TCGA	SELENOP	0.629229	-3.06514	0.0021757	0.467907	0.846171
	TCGA	IL11RA	0.623328	-3.06499	0.0021768	0.460727	0.843313
	TCGA	SLC24A4	0.628349	-3.06451	0.00218029	0.466806	0.845795
	TCGA	ATL3	1.59436	3.06418	0.0021827	1.18305	2.14866
	TCGA	FOLR2	0.628626	-3.06193	0.00219915	0.467027	0.846142
	TCGA	NTRK1	0.626565	-3.0607	0.00220822	0.464462	0.845244
	TCGA	EFNA2	1.58971	3.05987	0.0022143	1.18132	2.13929
	TCGA	CAPN13	0.629589	-3.05883	0.002222	0.46806	0.846861
	TCGA	CD3EAP	1.58693	3.05784	0.00222939	1.18034	2.13357
	TCGA	SLC51B	0.629957	-3.0573	0.00223343	0.468439	0.847165
	TCGA	ZNF254	0.629007	-3.05629	0.00224097	0.467235	0.84679
	TCGA	KL	0.627936	-3.05533	0.00224817	0.465886	0.846352
	TCGA	SFN	1.58532	3.05219	0.00227175	1.17927	2.13119
	TCGA	PXK	0.629029	-3.05124	0.00227901	0.467032	0.847217
	TCGA	ASCL4	0.62443	-3.05045	0.00228499	0.461401	0.845063
	TCGA	FAM214A	0.627731	-3.04746	0.00230784	0.465277	0.846905
	TCGA	NOP16	1.58756	3.04739	0.00230838	1.17931	2.13713
	TCGA	TAAR8	2.59798	3.04598	0.00231924	1.40551	4.80217
	TCGA	LINGO3	0.627453	-3.04517	0.00232552	0.464834	0.846963
	TCGA	HLA-DPB1	0.631479	-3.04193	0.00235065	0.469599	0.849162
	TCGA	MGP	0.629438	-3.04164	0.00235291	0.467093	0.848209
	TCGA	ACSM5	0.629208	-3.0416	0.00235324	0.46681	0.848102
	TCGA	GREB1L	1.58418	3.04081	0.00235946	1.17766	2.13103
	TCGA	LCE3D	1.86578	3.03783	0.00238287	1.24769	2.79008
	TCGA	MTHFD1L	1.58493	3.03584	0.00239865	1.17729	2.13372
	TCGA	FGD2	0.629318	-3.03385	0.00241456	0.466589	0.848802
	TCGA	CDC6	1.58176	3.03288	0.00242229	1.17611	2.12732
	TCGA	GIMAP6	0.629367	-3.03171	0.00243176	0.466549	0.849005
	TCGA	ESX1	1.73379	3.0317	0.00243185	1.21475	2.4746
	TCGA	DIDO1	0.627255	-3.03037	0.00244253	0.463913	0.848109
	TCGA	FDCSP	0.632939	-3.0276	0.00246503	0.470728	0.851046
	TCGA	TREML1	0.630599	-3.02713	0.00246889	0.467843	0.849975
	TCGA	GPRIN1	1.58066	3.0266	0.00247324	1.1751	2.1262
	TCGA	CBX5	1.57911	3.02625	0.00247605	1.17465	2.12283
	TCGA	RAPGEF5	0.626624	-3.02608	0.00247746	0.462946	0.848171
	TCGA	ARHGAP25	0.630729	-3.02599	0.00247816	0.46795	0.850132
	TCGA	FAM189A2	0.63062	-3.0258	0.00247974	0.467808	0.850096
	TCGA	ZNF559-ZNF177	0.627852	-3.02508	0.00248563	0.464396	0.848841
	TCGA	DEFB110	8.7477	3.02425	0.00249249	2.14521	35.6713
	TCGA	NPY2R	0.565275	-3.02327	0.00250059	0.390528	0.818216
	TCGA	ADRA2A	0.631682	-3.02157	0.00251466	0.468912	0.850955
	TCGA	CLUL1	0.632229	-3.01975	0.0025298	0.469496	0.851366
	TCGA	VANGL1	1.57776	3.01951	0.00253187	1.17352	2.12123
	TCGA	AGER	0.630911	-3.01875	0.00253823	0.467836	0.850828
	TCGA	SFXN1	1.57805	3.0181	0.00254361	1.17344	2.12217
	TCGA	FOSL2	1.57748	3.0173	0.0025504	1.1732	2.12109
	TCGA	NUDCD1	1.58397	3.01655	0.00255667	1.1748	2.13565
	TCGA	SLC18A1	0.628421	-3.01654	0.00255676	0.464693	0.849836
	TCGA	RNF175	0.632494	-3.01616	0.00256002	0.469654	0.851793
	TCGA	ARHGEF6	0.628491	-3.0159	0.00256215	0.464749	0.849923
	TCGA	KRT6A	1.57597	3.01564	0.00256438	1.17261	2.11807
	TCGA	PSG3	1.58366	3.01526	0.00256759	1.17457	2.13523
	TCGA	RNF38	0.631741	-3.01371	0.00258079	0.468618	0.851645
	TCGA	ARNTL2	1.58043	3.01355	0.00258208	1.17353	2.12841
	TCGA	USP17L8	3.94754	3.01342	0.0025832	1.6161	9.64236
	TCGA	RCBTB2	0.633819	-3.01254	0.00259069	0.471112	0.852721
	TCGA	TLL2	1.57782	3.01206	0.00259481	1.17268	2.12292
	TCGA	KPNB1	1.57743	3.01123	0.0026019	1.17249	2.12223
	TCGA	GAP43	1.57824	3.01111	0.00260296	1.17268	2.12406
	TCGA	SNX22	0.632611	-3.01095	0.00260436	0.469557	0.852288
	TCGA	PSMB7	1.57619	3.01033	0.00260961	1.17206	2.11966
	TCGA	CREBRF	0.632202	-3.0095	0.00261679	0.468987	0.852217
	TCGA	CD5	0.632344	-3.00871	0.00262356	0.469125	0.85235
	TCGA	KLHL11	0.631044	-3.00817	0.00262829	0.467508	0.851786
	TCGA	RIPK2	1.57623	3.00759	0.00263327	1.17175	2.12032
	TCGA	ARHGAP30	0.63073	-3.00753	0.00263384	0.467094	0.851692
	TCGA	HOGA1	0.63494	-3.00732	0.00263566	0.472244	0.853686
	TCGA	HLA-DRA	0.63446	-3.00652	0.0026426	0.471619	0.853529
	TCGA	CISD1	1.58251	3.00626	0.00264487	1.17322	2.13459
	TCGA	SLC7A8	0.636214	-3.00545	0.00265191	0.473724	0.854439
	TCGA	HSPA4	1.58007	3.00485	0.00265711	1.17243	2.12945
	TCGA	SLC46A3	0.633572	-3.00408	0.00266388	0.470415	0.853319
	TCGA	OSBPL2	0.630943	-3.00292	0.00267405	0.467139	0.852185
	TCGA	LMO2	0.635013	-3.00243	0.00267836	0.472108	0.854132
	TCGA	DPEP2	0.635169	-3.00194	0.00268265	0.472276	0.854245
	TCGA	MFNG	0.631585	-3.00181	0.0026838	0.467874	0.85258
	TCGA	TENM1	0.633799	-3.00144	0.00268708	0.47057	0.853648
	TCGA	P2RY12	0.630856	-3.00103	0.00269068	0.466945	0.852305
	TCGA	LY6K	1.57606	3.00089	0.00269193	1.17093	2.12135
	TCGA	EDDM3B	0.592632	-3.00088	0.00269204	0.421098	0.834038
	TCGA	KIAA1328	0.632967	-2.9999	0.00270068	0.469478	0.85339
	TCGA	NPC2	0.636244	-2.99861	0.00271218	0.473442	0.855028
	TCGA	TNFSF8	0.629895	-2.9979	0.00271849	0.465622	0.852123
	TCGA	TMED7-TICAM2	1.57526	2.99769	0.00272032	1.17036	2.12024
	TCGA	TRIM50	0.63643	-2.9974	0.00272293	0.473615	0.855216
	TCGA	TMOD2	0.629333	-2.99542	0.00274065	0.464819	0.852073
	TCGA	ITGB4	1.56858	2.99518	0.00274282	1.16835	2.10591
	TCGA	TBC1D10C	0.631987	-2.99516	0.00274305	0.468054	0.853337
	TCGA	LNX2	0.634834	-2.99483	0.002746	0.471532	0.854691
	TCGA	KIAA0408	0.634763	-2.99445	0.00274944	0.471428	0.854691
	TCGA	TPPP2	0.631878	-2.99298	0.00276267	0.467819	0.853472
	TCGA	RSPO1	0.632459	-2.99189	0.00277254	0.468479	0.853836
	TCGA	LRRC3B	0.634974	-2.99043	0.00278585	0.471498	0.85513
	TCGA	MRGPRG	1.85034	2.98708	0.00281654	1.23565	2.77082
	TCGA	SMAD9	0.634377	-2.98689	0.00281831	0.470598	0.855155
	TCGA	SLC15A2	0.636359	-2.98664	0.00282062	0.473023	0.856094
	TCGA	TPX2	1.57142	2.98637	0.00282312	1.16806	2.11408
	TCGA	ZNF510	0.634863	-2.98517	0.00283425	0.471114	0.855528
	TCGA	REP15	1.56822	2.98368	0.00284805	1.16693	2.1075
	TCGA	ALG8	1.56982	2.9824	0.00285995	1.16719	2.11133
	TCGA	RGS13	0.6323	-2.98219	0.00286192	0.467827	0.854596
	TCGA	RCBTB1	0.637025	-2.98186	0.00286504	0.473619	0.856808
	TCGA	CKS1B	1.57058	2.98171	0.00286648	1.1673	2.11317
	TCGA	NXNL2	1.56998	2.98135	0.0028698	1.16711	2.11191
	TCGA	NCAPG2	1.56844	2.98087	0.00287428	1.16666	2.10859
	TCGA	TUBA4A	1.57198	2.98062	0.00287665	1.16753	2.11652
	TCGA	FCRL2	0.635647	-2.98032	0.00287949	0.47185	0.856305
	TCGA	KCNJ14	1.5672	2.9794	0.00288812	1.16618	2.10614
	TCGA	KCNQ1	0.637108	-2.97829	0.00289864	0.473553	0.857151
	TCGA	ANKRD29	0.637803	-2.97789	0.00290241	0.474391	0.857505
	TCGA	SAPCD2	1.56988	2.97551	0.00292499	1.16641	2.11293
	TCGA	SEC11C	0.637034	-2.97499	0.00292996	0.473307	0.857399
	TCGA	ENAM	0.63747	-2.97433	0.00293634	0.473812	0.857656
	TCGA	ITGB1	1.57325	2.97305	0.00294857	1.16697	2.12098
	TCGA	FAAH	0.636228	-2.97207	0.00295801	0.472175	0.85728
	TCGA	BEND5	0.638879	-2.96984	0.00297953	0.475339	0.858685
	TCGA	LILRA2	0.637582	-2.9697	0.00298089	0.473731	0.858103
	TCGA	YWHAZ	1.56785	2.96967	0.00298118	1.16521	2.10961
	TCGA	KDM4A	0.637249	-2.96893	0.00298842	0.473284	0.858018
	TCGA	BANF1	1.56674	2.96725	0.00300473	1.16465	2.10765
	TCGA	DSG4	1.56638	2.9672	0.00300526	1.16455	2.10685
	TCGA	EIF4H	1.5708	2.96674	0.00300978	1.16561	2.11684
	TCGA	CCNB2	1.56487	2.96664	0.00301069	1.16411	2.10361
	TCGA	MUSK	0.637331	-2.96422	0.0030345	0.473161	0.85846
	TCGA	FGFBP1	1.56362	2.96379	0.00303876	1.16346	2.10141
	TCGA	PLAUR	1.5675	2.96294	0.00304712	1.16434	2.11027
	TCGA	TTC39C	0.639413	-2.96281	0.00304844	0.475665	0.85953
	TCGA	SCN2A	0.636631	-2.96239	0.0030526	0.472212	0.858299
	TCGA	CARHSP1	1.56854	2.96228	0.00305365	1.16452	2.11272
	TCGA	HS3ST2	0.639757	-2.96195	0.00305694	0.476049	0.85976
	TCGA	DLG4	0.636895	-2.96189	0.00305754	0.472514	0.858463
	TCGA	LDHB	1.56428	2.96094	0.00306705	1.1633	2.10348
	TCGA	CNTN3	0.637727	-2.96076	0.00306884	0.473486	0.85894
	TCGA	OR56A4	2.13252	2.96029	0.00307346	1.29163	3.52086
	TCGA	POLD2	1.56752	2.96028	0.00307358	1.16403	2.11088
	TCGA	BTG2	0.637427	-2.95921	0.00308426	0.473042	0.858937
	TCGA	PAQR9	1.57677	2.95894	0.00308698	1.16619	2.1319
	TCGA	TCN1	1.56121	2.95751	0.00310136	1.16213	2.09734
	TCGA	ABI3BP	0.639034	-2.95733	0.00310318	0.474937	0.85983
	TCGA	BCAR1	1.56445	2.95695	0.00310695	1.16287	2.10469
	TCGA	SCN2B	0.636523	-2.95675	0.00310899	0.47181	0.85874
	TCGA	FCRL3	0.637494	-2.95515	0.00312518	0.47293	0.85932
	TCGA	GLCCI1	0.639024	-2.95364	0.00314049	0.474748	0.860144
	TCGA	XKR6	0.637823	-2.9529	0.00314807	0.473229	0.859665
	TCGA	TRAF3IP3	0.635305	-2.95229	0.00315422	0.470096	0.858575
	TCGA	LGR4	1.55996	2.9522	0.00315521	1.1612	2.09567
	TCGA	YKT6	1.56292	2.95211	0.00315615	1.16192	2.1023
	TCGA	NANOS1	0.640991	-2.95177	0.00315958	0.477092	0.861195
	TCGA	CD1B	0.638542	-2.95165	0.00316078	0.474057	0.860098
	TCGA	TIMM50	1.56182	2.95116	0.00316582	1.16154	2.10004
	TCGA	C12ORF29	1.56626	2.95112	0.00316628	1.16264	2.10999
	TCGA	C18ORF54	1.56144	2.95067	0.00317082	1.16139	2.0993
	TCGA	SPC25	1.56357	2.95062	0.00317132	1.16192	2.10408
	TCGA	APCS	1.73555	2.9506	0.00317157	1.20334	2.50315
	TCGA	OLFM1	0.637018	-2.95017	0.00317601	0.472105	0.859538
	TCGA	GINS4	1.55913	2.94912	0.00318678	1.16063	2.09446
	TCGA	TMEM233	0.640334	-2.94855	0.00319272	0.476124	0.861177
	TCGA	LCN10	0.638042	-2.94852	0.003193	0.47329	0.860145
	TCGA	PAOX	0.63829	-2.94777	0.0032008	0.473559	0.860322
	TCGA	SLC11A2	0.637326	-2.94591	0.00322004	0.472281	0.860049
	TCGA	RPP25	1.56398	2.94584	0.00322078	1.16146	2.106
	TCGA	BCAR3	1.55983	2.94555	0.00322385	1.16039	2.09678
	TCGA	MTFR2	1.5596	2.94526	0.00322686	1.1603	2.09632
	TCGA	SLC22A10	0.63895	-2.94369	0.00324328	0.47418	0.860976
	TCGA	LY9	0.635484	-2.94311	0.00324929	0.469875	0.859463
	TCGA	IQCB1	0.638605	-2.94287	0.00325182	0.473714	0.860891
	TCGA	CLASP2	0.638873	-2.94275	0.00325311	0.474039	0.861022
	TCGA	NCALD	0.63942	-2.94234	0.00325744	0.474696	0.861305
	TCGA	TIMM10B	0.639486	-2.94233	0.00325748	0.474778	0.861335
	TCGA	DUSP26	0.63962	-2.9415	0.0032663	0.474903	0.861468
	TCGA	ADGRV1	0.641057	-2.94083	0.00327335	0.47665	0.862171
	TCGA	TSPAN11	0.641684	-2.94052	0.00327658	0.477412	0.862479
	TCGA	ST6GALNAC4	0.641581	-2.93988	0.00328343	0.477253	0.862489
	TCGA	PLEKHD1	0.640208	-2.93833	0.00329981	0.475479	0.862008
	TCGA	MS4A15	0.640323	-2.93825	0.00330066	0.475617	0.862066
	TCGA	DTL	1.55771	2.93814	0.00330184	1.159	2.09358
	TCGA	BRCA1	1.55703	2.93585	0.0033264	1.15856	2.09255
	TCGA	P2RY13	0.638039	-2.93279	0.00335927	0.472529	0.861522
	TCGA	LRMP	0.639662	-2.93258	0.00336162	0.474526	0.862268
	TCGA	ZNF540	0.641309	-2.93244	0.00336309	0.476559	0.863015
	TCGA	HACD4	0.642359	-2.93151	0.00337323	0.477815	0.863565
	TCGA	DLX1	1.55519	2.93022	0.00338718	1.15745	2.08961
	TCGA	SEMA6D	0.641739	-2.92948	0.00339535	0.476949	0.863466
	TCGA	OSGIN2	1.55559	2.92944	0.00339572	1.15746	2.09066
	TCGA	PHF1	0.639314	-2.92829	0.00340832	0.473887	0.862489
	TCGA	EXO1	1.55431	2.92725	0.00341972	1.15689	2.08825
	TCGA	CRTAC1	0.640026	-2.92678	0.00342487	0.474696	0.862939
	TCGA	CNOT9	1.55788	2.92668	0.00342599	1.1577	2.09638
	TCGA	EPB41	0.641344	-2.9256	0.00343796	0.476271	0.86363
	TCGA	SHC1	1.55219	2.92552	0.00343882	1.15617	2.08387
	TCGA	SASH3	0.641912	-2.92417	0.00345381	0.476906	0.864008
	TCGA	DAAM2	0.643457	-2.92307	0.003466	0.478772	0.864789
	TCGA	TMPRSS4-AS1	0.642557	-2.92196	0.0034784	0.4776	0.864488
	TCGA	PTPRC	0.640055	-2.92136	0.00348511	0.474468	0.863431
	TCGA	ZNF697	1.55235	2.91881	0.00351376	1.15542	2.08564
	TCGA	TOX	0.641135	-2.91873	0.00351464	0.475678	0.864142
	TCGA	PSMA2	1.55894	2.91868	0.00351519	1.15702	2.10048
	TCGA	CENPE	1.55413	2.91867	0.00351528	1.15584	2.08965
	TCGA	ADHFE1	0.642422	-2.91857	0.00351642	0.477268	0.864726
	TCGA	ZNF490	0.638805	-2.9179	0.00352399	0.472752	0.863184
	TCGA	GAPDH	1.55469	2.91626	0.00354258	1.1557	2.09143
	TCGA	EPC1	0.639772	-2.91504	0.00355647	0.473809	0.863867
	TCGA	SLC13A5	1.55295	2.91416	0.00356651	1.15503	2.08797
	TCGA	SELENOK	0.644733	-2.91401	0.0035682	0.47992	0.866146
	TCGA	EDN3	0.64356	-2.91336	0.00357559	0.478428	0.865686
	TCGA	RSPH9	0.644273	-2.91248	0.0035857	0.479273	0.866078
	TCGA	ASAP3	0.643726	-2.91205	0.00359069	0.478571	0.865876
	TCGA	UBE2T	1.55523	2.91193	0.00359203	1.15532	2.09358
	TCGA	RNF146	0.641665	-2.91192	0.00359209	0.476004	0.864979
	TCGA	CLEC4A	0.641388	-2.91016	0.00361245	0.475575	0.865014
	TCGA	CDY2B	19.4898	2.90983	0.00361621	2.63656	144.072
	TCGA	TRIP13	1.55495	2.90927	0.00362274	1.15493	2.0935
	TCGA	SLBP	1.55454	2.90811	0.00363624	1.1547	2.09283
	TCGA	KCND3	0.642567	-2.90723	0.00364645	0.476895	0.865792
	TCGA	CA4	0.642606	-2.90694	0.0036498	0.47693	0.865835
	TCGA	DRAM1	0.644599	-2.9053	0.00366896	0.479328	0.866854
	TCGA	ZBTB32	0.642939	-2.90502	0.00367226	0.477249	0.866152
	TCGA	CASZ1	0.641951	-2.90492	0.00367348	0.476016	0.865728
	TCGA	KCNK3	0.64548	-2.90296	0.00369653	0.480312	0.867446
	TCGA	KLHDC8B	0.644667	-2.9026	0.00370083	0.479281	0.867123
	TCGA	CD74	0.645293	-2.90252	0.00370176	0.480057	0.867404
	TCGA	TNIK	0.643136	-2.89869	0.00374726	0.477183	0.866802
	TCGA	GPR75-ASB3	0.643043	-2.89599	0.00377966	0.476935	0.867003
	TCGA	C17ORF53	1.5483	2.89582	0.00378174	1.15175	2.0814
	TCGA	TNFSF11	1.55159	2.8949	0.0037928	1.15243	2.089
	TCGA	ITPKB	0.644589	-2.89467	0.00379559	0.478795	0.867794
	TCGA	ZNF791	0.641616	-2.89454	0.00379709	0.475091	0.86651
	TCGA	DEPDC1	1.54874	2.89448	0.00379783	1.15169	2.08266
	TCGA	SMS	1.55223	2.89412	0.00380224	1.15249	2.09062
	TCGA	MESD	1.54896	2.89353	0.00380934	1.15163	2.08337
	TCGA	SLC43A1	0.646168	-2.89248	0.00382213	0.480656	0.868674
	TCGA	ALAD	0.645348	-2.89175	0.00383104	0.479597	0.868383
	TCGA	STC1	1.54669	2.89145	0.00383467	1.15085	2.0787
	TCGA	HDGF	1.54836	2.89066	0.00384437	1.15115	2.08263
	TCGA	ZBTB18	0.644067	-2.8903	0.00384871	0.477929	0.867957
	TCGA	PBK	1.54974	2.88967	0.00385644	1.15136	2.08595
	TCGA	IL11	1.54758	2.88928	0.00386129	1.1508	2.08115
	TCGA	CXCR5	0.64534	-2.88894	0.00386543	0.479448	0.86863
	TCGA	SLC26A11	0.642937	-2.88809	0.00387594	0.476413	0.867666
	TCGA	C14ORF39	0.646023	-2.88765	0.00388136	0.480237	0.869042
	TCGA	GSTA5	0.646657	-2.88733	0.00388527	0.481012	0.869343
	TCGA	SUSD2	0.646517	-2.88629	0.00389819	0.480786	0.869376
	TCGA	KCTD12	0.643691	-2.88617	0.0038996	0.477257	0.868165
	TCGA	FSCN1	1.54465	2.88579	0.00390431	1.14969	2.0753
	TCGA	CHRNA6	0.644052	-2.88465	0.00391853	0.477631	0.868458
	TCGA	IGF2BP3	1.5444	2.88369	0.00393043	1.14938	2.07518
	TCGA	ADGRF5	0.645361	-2.88318	0.00393685	0.47919	0.869155
	TCGA	CIDEB	0.647412	-2.88314	0.00393731	0.48175	0.870042
	TCGA	LTC4S	0.643452	-2.88298	0.00393932	0.476802	0.868349
	TCGA	ANGPTL4	1.54727	2.88292	0.00394003	1.14998	2.08182
	TCGA	ATL2	0.64631	-2.88237	0.003947	0.480335	0.869637
	TCGA	ELMO1	0.646255	-2.88221	0.00394901	0.480258	0.869628
	TCGA	FYCO1	0.644305	-2.88204	0.00395105	0.477818	0.868802
	TCGA	ZNF214	0.646032	-2.87848	0.00399599	0.479795	0.869866
	TCGA	KNSTRN	1.54452	2.87791	0.00400324	1.14873	2.07667
	TCGA	PTCH1	0.642525	-2.87689	0.00401618	0.475345	0.868501
	TCGA	CA9	1.54418	2.87687	0.00401645	1.14853	2.07613
	TCGA	ZNF136	0.644984	-2.87579	0.00403023	0.478353	0.869659
	TCGA	TBC1D31	1.54118	2.87574	0.00403083	1.14768	2.0696
	TCGA	BEST3	1.54114	2.87406	0.00405226	1.14748	2.06987
	TCGA	TMEM252	0.645612	-2.87352	0.0040593	0.479025	0.870134
	TCGA	FAM207A	1.5437	2.87228	0.00407527	1.14787	2.07604
	TCGA	CD33	0.647411	-2.8722	0.00407626	0.481206	0.871022
	TCGA	IGFBP1	1.5458	2.87216	0.00407678	1.14835	2.08082
	TCGA	PLD4	0.64559	-2.87207	0.00407796	0.478925	0.870255
	TCGA	P2RX2	0.646689	-2.87141	0.0040864	0.480265	0.870784
	TCGA	KIF20A	1.54335	2.87089	0.00409319	1.14762	2.07554
	TCGA	CFL1	1.54388	2.87065	0.00409631	1.14772	2.07679
	TCGA	LAD1	1.54127	2.86998	0.00410502	1.14702	2.07102
	TCGA	SYP	0.645433	-2.86968	0.00410883	0.47861	0.870404
	TCGA	TLE2	0.647482	-2.86966	0.00410917	0.481168	0.871281
	TCGA	RXFP1	0.647858	-2.86958	0.00411022	0.481635	0.871449
	TCGA	ECT2	1.54224	2.86927	0.00411422	1.14717	2.07337
	TCGA	RAET1L	1.54429	2.86778	0.00413369	1.14747	2.07833
	TCGA	UBOX5	0.647438	-2.86766	0.00413525	0.481014	0.871443
	TCGA	DPY19L1	1.54176	2.86752	0.00413706	1.14685	2.07265
	TCGA	SAMM50	1.54041	2.86636	0.00415218	1.14639	2.06985
	TCGA	ZNF541	0.646416	-2.86631	0.00415287	0.479669	0.87113
	TCGA	LURAP1	0.648534	-2.8654	0.00416487	0.482273	0.872113
	TCGA	UPK1B	1.54004	2.86466	0.00417456	1.14611	2.06937
	TCGA	NEMP2	1.54148	2.86418	0.00418091	1.14639	2.07274
	TCGA	MICU3	0.646646	-2.86383	0.00418551	0.479833	0.871452
	TCGA	ARHGAP44	0.64737	-2.86268	0.00420073	0.48068	0.871864
	TCGA	HLA-DOB	0.647364	-2.86257	0.0042022	0.480667	0.871872
	TCGA	KREMEN2	1.54031	2.86199	0.00420992	1.14585	2.07057
	TCGA	FBP2	0.647947	-2.86085	0.00422508	0.48131	0.872275
	TCGA	PCDH7	1.53971	2.86065	0.00422775	1.14555	2.06948
	TCGA	GPX8	1.53871	2.86012	0.00423484	1.14526	2.06733
	TCGA	TWF1	1.54367	2.85913	0.00424802	1.1463	2.07879
	TCGA	CPAMD8	0.649584	-2.85906	0.004249	0.483272	0.87313
	TCGA	AMIGO1	0.648889	-2.85852	0.00425618	0.482374	0.872885
	TCGA	NKX2-6	1.98306	2.85852	0.00425627	1.24012	3.17107
	TCGA	TECPR1	0.646619	-2.85712	0.00427509	0.479462	0.872052
	TCGA	HCN2	1.54214	2.85586	0.00429208	1.14555	2.07603
	TCGA	SATB2	1.53939	2.8548	0.00430634	1.14479	2.07001
	TCGA	SLCO1B7	1.56134	2.85393	0.00431819	1.14977	2.12022
	TCGA	THSD1	0.647326	-2.85381	0.00431983	0.480181	0.872653
	TCGA	TMC2	0.647568	-2.85347	0.0043244	0.480466	0.872786
	TCGA	VGF	1.53612	2.85336	0.00432598	1.14385	2.0629
	TCGA	RAB35	1.54034	2.85306	0.0043301	1.1448	2.07254
	TCGA	LASP1	1.53805	2.85262	0.00433598	1.14421	2.06743
	TCGA	ZNF596	0.648431	-2.85231	0.0043403	0.481488	0.873256
	TCGA	METTL5	1.54211	2.85117	0.00435588	1.14499	2.07698
	TCGA	CXXC4	0.650578	-2.8509	0.00435961	0.484111	0.874288
	TCGA	DNAJC28	0.64958	-2.85087	0.00436004	0.482857	0.873871
	TCGA	AL035460.1	1.71456	2.85082	0.00436061	1.18351	2.48391
	TCGA	MAP3K8	0.647983	-2.85039	0.00436653	0.480831	0.873242
	TCGA	DENR	1.53616	2.84995	0.00437255	1.14346	2.06373
	TCGA	AL139353.1	0.652022	-2.84947	0.00437928	0.485853	0.875023
	TCGA	PSMD1	1.53885	2.84946	0.00437935	1.14403	2.06994
	TCGA	RASGRP2	0.648775	-2.84863	0.00439081	0.481735	0.873737
	TCGA	DARS2	1.5387	2.84862	0.00439089	1.14389	2.06978
	TCGA	AGFG1	1.54181	2.84595	0.00442796	1.14429	2.07742
	TCGA	C14ORF166	1.53838	2.84562	0.00443254	1.14346	2.06969
	TCGA	PDE6B	0.65069	-2.84561	0.00443269	0.483985	0.874815
	TCGA	EGLN1	1.53857	2.84397	0.0044555	1.14331	2.07049
	TCGA	ZNF586	0.647471	-2.84384	0.00445737	0.47986	0.873628
	TCGA	GPR174	0.646742	-2.84355	0.00446141	0.478933	0.873349
	TCGA	DNAJB4	1.53667	2.84308	0.00446792	1.14276	2.06636
	TCGA	CRB2	0.64992	-2.84269	0.00447345	0.482871	0.874759
	TCGA	DONSON	1.53748	2.84265	0.00447397	1.1429	2.06829
	TCGA	WASF3	0.648769	-2.84205	0.00448243	0.481395	0.874336
	TCGA	OR4Q3	5.29617	2.84194	0.00448403	1.67755	16.7205
	TCGA	FAM47E	0.649444	-2.84175	0.00448666	0.482227	0.874646
	TCGA	PINLYP	0.652145	-2.8399	0.00451281	0.485527	0.875942
	TCGA	IKZF1	0.648764	-2.83984	0.00451358	0.481277	0.874537
	TCGA	ICAM3	0.647964	-2.83973	0.00451523	0.480269	0.874214
	TCGA	CD40LG	0.649028	-2.83914	0.00452354	0.481573	0.874712
	TCGA	ATP8A2	0.648502	-2.83747	0.00454726	0.480829	0.874646
	TCGA	SORCS1	0.653062	-2.83727	0.00455011	0.486549	0.876562
	TCGA	ASTN1	0.652346	-2.83641	0.00456239	0.485604	0.876343
	TCGA	SMCO2	1.5371	2.8361	0.00456682	1.14203	2.06885
	TCGA	LRRC56	0.647397	-2.83582	0.00457088	0.47936	0.874338
	TCGA	DUT	1.53614	2.83528	0.00457851	1.14171	2.06683
	TCGA	SH2D5	1.53392	2.83473	0.00458637	1.14113	2.0619
	TCGA	SQLE	1.53131	2.83438	0.00459144	1.14049	2.05606
	TCGA	ADAMTSL5	1.53192	2.83415	0.00459484	1.14061	2.05748
	TCGA	FANCD2	1.53188	2.83379	0.00459996	1.14055	2.05747
	TCGA	SAMD13	1.53673	2.8337	0.00460119	1.14166	2.06853
	TCGA	IL6ST	0.651295	-2.83341	0.00460547	0.484129	0.876181
	TCGA	GPSM3	0.65243	-2.83275	0.00461501	0.485524	0.876712
	TCGA	FCRLA	0.650952	-2.83268	0.00461593	0.483661	0.876106
	TCGA	EIF3M	1.5396	2.83263	0.00461675	1.14218	2.0753
	TCGA	CCDC181	0.6516	-2.83258	0.00461744	0.484471	0.876384
	TCGA	ITGA4	0.648055	-2.83141	0.00463429	0.479961	0.87502
	TCGA	CHAC2	1.54109	2.82988	0.00465648	1.14219	2.0793
	TCGA	CTNND2	0.646823	-2.8252	0.00472508	0.4781	0.875088
	TCGA	PGAP3	0.653292	-2.82445	0.00473622	0.486189	0.877828
	TCGA	SLC35F2	1.53446	2.82422	0.00473957	1.14	2.06541
	TCGA	CLECL1	0.652043	-2.82416	0.00474051	0.484601	0.877341
	TCGA	HLA-DQB1	0.651692	-2.82361	0.00474865	0.484131	0.877247
	TCGA	M1AP	0.64918	-2.82348	0.00475047	0.480968	0.876223
	TCGA	NCKAP1L	0.649454	-2.82332	0.00475285	0.481303	0.876351
	TCGA	C5ORF38	0.652816	-2.82291	0.00475905	0.485511	0.877774
	TCGA	ZNF75D	0.648069	-2.82244	0.00476604	0.47952	0.875862
	TCGA	GBX2	1.53421	2.82237	0.00476697	1.13972	2.06523
	TCGA	RANGAP1	1.53066	2.82211	0.00477085	1.13889	2.0572
	TCGA	SSTR4	0.590885	-2.82113	0.00478541	0.409973	0.851627
	TCGA	CMAS	1.5341	2.82108	0.00478616	1.13954	2.06527
	TCGA	KCNJ11	0.650629	-2.8209	0.00478891	0.482656	0.877061
	TCGA	LAMC2	1.53012	2.8198	0.00480531	1.13849	2.05647
	TCGA	FANCI	1.53005	2.81957	0.00480878	1.13844	2.05637
	TCGA	ZNF429	0.650985	-2.81846	0.00482551	0.482979	0.877434
	TCGA	ADIPOR2	1.52961	2.81568	0.00486738	1.13788	2.0562
	TCGA	MOV10	1.52761	2.81292	0.00490937	1.1371	2.05223
	TCGA	ZNF451	0.652291	-2.81263	0.00491381	0.484323	0.87851
	TCGA	TMEM163	0.652728	-2.81225	0.00491958	0.484855	0.878724
	TCGA	COQ8A	0.651732	-2.81224	0.00491983	0.483599	0.878318
	TCGA	KRBOX4	0.652187	-2.81144	0.00493205	0.484132	0.878579
	TCGA	IRGM	0.652833	-2.81074	0.0049427	0.48491	0.878906
	TCGA	ALDH2	0.653608	-2.80985	0.00495639	0.485843	0.879305
	TCGA	PSME3	1.52966	2.80984	0.00495669	1.13719	2.05757
	TCGA	NRROS	0.65314	-2.80976	0.00495787	0.485247	0.879123
	TCGA	RUVBL2	1.53612	2.80973	0.00495829	1.13863	2.07238
	TCGA	DNAH1	0.649268	-2.80922	0.00496621	0.480346	0.877595
	TCGA	ACAD8	0.654871	-2.80887	0.00497156	0.487387	0.87991
	TCGA	MTHFR	0.65431	-2.80808	0.00498374	0.486637	0.879754
	TCGA	CAPZA1	1.5323	2.80776	0.0049887	1.13753	2.06407
	TCGA	LYPD3	1.52977	2.80708	0.00499933	1.13688	2.05844
	TCGA	MYL12A	1.5317	2.80638	0.00501009	1.13723	2.06299
	TCGA	DLGAP2	0.653346	-2.8059	0.00501767	0.485309	0.879566
	TCGA	NUDT1	1.52982	2.80405	0.00504644	1.13653	2.0592
	TCGA	RASGEF1C	1.52535	2.80277	0.00506658	1.13538	2.04926
	TCGA	RNASE1	0.65649	-2.80254	0.00507015	0.48911	0.88115
	TCGA	EIF1AD	1.52791	2.80228	0.00507433	1.13589	2.05522
	TCGA	CXCL17	0.655324	-2.80198	0.00507899	0.487606	0.880732
	TCGA	KIAA1324	0.653419	-2.80189	0.00508034	0.485194	0.879969
	TCGA	SEC61G	1.53539	2.80164	0.00508441	1.13748	2.07249
	TCGA	CLIC6	0.654813	-2.80119	0.00509147	0.486919	0.880599
	TCGA	DAPK2	0.653339	-2.80096	0.0050951	0.485045	0.880025
	TCGA	RCC1	1.5325	2.80068	0.00509957	1.13672	2.06607
	TCGA	ADGRF4	1.5329	2.79989	0.00511203	1.13672	2.06718
	TCGA	CAMTA2	0.651443	-2.79964	0.00511593	0.482588	0.879381
	TCGA	POLD1	1.52315	2.7995	0.00511822	1.13449	2.04495
	TCGA	ERVFRD-1	0.652718	-2.79867	0.00513142	0.484144	0.879989
	TCGA	MND1	1.52445	2.79848	0.0051344	1.13466	2.04815
	TCGA	DHRSX	1.52515	2.79845	0.00513488	1.13481	2.04974
	TCGA	PNRC2	0.655922	-2.79794	0.00514296	0.488154	0.881349
	TCGA	EIF4G1	1.52408	2.79788	0.00514388	1.13451	2.04743
	TCGA	ODAM	0.654901	-2.79776	0.00514586	0.486853	0.880954
	TCGA	RNF180	0.657051	-2.79641	0.00516734	0.489505	0.881944
	TCGA	CEACAM21	0.650218	-2.79637	0.00516798	0.480876	0.879195
	TCGA	WBP2NL	0.653367	-2.79623	0.00517025	0.484836	0.880479
	TCGA	RPS6KA1	0.65596	-2.79566	0.00517935	0.488084	0.881576
	TCGA	LHFPL5	1.52268	2.79488	0.00519194	1.13384	2.04488
	TCGA	IL17REL	0.655273	-2.79401	0.00520592	0.48713	0.881454
	TCGA	ZBTB5	0.654191	-2.79369	0.00521099	0.485745	0.881049
	TCGA	TPM3	1.52449	2.79354	0.0052134	1.13408	2.04931
	TCGA	SIGLEC6	0.651069	-2.79318	0.00521928	0.48178	0.879841
	TCGA	CCDC137	1.52275	2.79281	0.00522518	1.13361	2.04548
	TCGA	CD52	0.656198	-2.79266	0.00522762	0.488231	0.881951
	TCGA	AC008758.5	0.557581	-2.79248	0.00523054	0.37004	0.84017
	TCGA	SIRT2	0.655087	-2.7919	0.00523998	0.486785	0.881577
	TCGA	ENPP4	0.655178	-2.79142	0.00524772	0.486876	0.881659
	TCGA	BTBD9	0.653765	-2.79135	0.00524892	0.485086	0.881099
	TCGA	CYP4A11	0.65491	-2.79092	0.00525592	0.48651	0.881599
	TCGA	CCDC163	0.654362	-2.7905	0.00526263	0.485797	0.881418
	TCGA	TMEM5	1.52367	2.79017	0.00526796	1.13349	2.04816
	TCGA	PSMA5	1.52986	2.78852	0.00529489	1.13466	2.0627
	TCGA	HLA-DPA1	0.657031	-2.78807	0.00530224	0.489048	0.882713
	TCGA	DBP	0.656738	-2.78655	0.00532731	0.488599	0.882739
	TCGA	SMIM17	0.652995	-2.78653	0.00532756	0.483864	0.881246
	TCGA	NXF2B	0.434493	-2.7863	0.00533139	0.241729	0.780974
	TCGA	MELK	1.5259	2.78621	0.00533277	1.13351	2.05414
	TCGA	OTUD5	0.655015	-2.78555	0.00534377	0.486365	0.882146
	TCGA	RNF103-CHMP3	1.52309	2.78534	0.00534717	1.13278	2.04788
	TCGA	LRFN4	1.52235	2.78528	0.00534821	1.13261	2.04619
	TCGA	HELLS	1.52081	2.7844	0.00536271	1.13217	2.04287
	TCGA	SLC44A4	0.656674	-2.78439	0.00536281	0.488406	0.882916
	TCGA	OR2A7	0.655477	-2.78291	0.00538735	0.486813	0.882579
	TCGA	PCSK1	1.52067	2.78068	0.00542459	1.13169	2.04336
	TCGA	FBXO31	0.656157	-2.77862	0.00545912	0.48745	0.883255
	TCGA	SYT2	0.65638	-2.77801	0.00546929	0.487701	0.8834
	TCGA	CENPM	1.52475	2.778	0.00546947	1.13226	2.0533
	TCGA	HNRNPA2B1	1.51726	2.77396	0.00553786	1.13014	2.03699
	TCGA	TMEM110	0.657628	-2.77363	0.00554345	0.489054	0.884307
	TCGA	NRL	0.658723	-2.77282	0.00555733	0.490402	0.884815
	TCGA	HOXB9	1.51912	2.77197	0.00557181	1.1303	2.04169
	TCGA	STRAP	1.52291	2.7712	0.00558499	1.13103	2.05056
	TCGA	SASS6	1.51574	2.76947	0.00561479	1.12927	2.03449
	TCGA	MTHFD2L	0.658808	-2.76912	0.00562083	0.490318	0.885198
	TCGA	POLE2	1.51872	2.76866	0.00562879	1.12982	2.04149
	TCGA	PIMREG	1.52001	2.76803	0.00563963	1.13002	2.04459
	TCGA	POM121L2	1.51912	2.76734	0.00565157	1.12974	2.04269
	TCGA	FGL2	0.653668	-2.76677	0.00566147	0.483678	0.883399
	TCGA	VPS13D	0.65716	-2.76616	0.00567209	0.48807	0.884831
	TCGA	ECT2L	0.659411	-2.7644	0.00570282	0.490837	0.88588
	TCGA	COL19A1	0.657047	-2.76341	0.00572004	0.487782	0.885048
	TCGA	GLS2	0.657116	-2.76304	0.00572664	0.487849	0.885111
	TCGA	AVEN	1.52694	2.7607	0.00576769	1.13062	2.06219
	TCGA	PRUNE2	0.658666	-2.75946	0.00578974	0.48963	0.886058
	TCGA	ZNF516	0.656882	-2.75943	0.00579014	0.487363	0.885364
	TCGA	GDF10	0.659368	-2.75941	0.00579061	0.49052	0.886336
	TCGA	SWT1	0.658056	-2.75908	0.00579638	0.488835	0.885856
	TCGA	KLHL32	0.658007	-2.75882	0.00580111	0.488759	0.885862
	TCGA	RTN1	0.656349	-2.7585	0.00580677	0.486638	0.885246
	TCGA	RFC2	1.52248	2.7585	0.00580678	1.12939	2.05238
	TCGA	METTL7A	0.659791	-2.75848	0.00580717	0.491009	0.886589
	TCGA	SRGAP1	1.51498	2.75826	0.00581108	1.12775	2.03518
	TCGA	PRR11	1.51521	2.75707	0.00583212	1.12766	2.03596
	TCGA	ZNF506	0.654337	-2.75671	0.00583869	0.483994	0.884633
	TCGA	SLFNL1	0.658212	-2.75644	0.00584352	0.488894	0.88617
	TCGA	GPR150	0.659978	-2.75602	0.00585093	0.491119	0.886895
	TCGA	KCNV1	1.52068	2.75582	0.00585446	1.12868	2.04882
	TCGA	EFCAB6	0.657364	-2.75562	0.00585813	0.487774	0.885918
	TCGA	HOXC8	1.51502	2.75498	0.00586966	1.12736	2.03599
	TCGA	EVI2B	0.656809	-2.75479	0.00587301	0.487026	0.885782
	TCGA	ACER1	0.65969	-2.75459	0.00587664	0.490677	0.88692
	TCGA	PNMA8A	0.66024	-2.75436	0.00588078	0.491365	0.887155
	TCGA	CDCA2	1.51711	2.75427	0.00588226	1.12773	2.04094
	TCGA	CD37	0.65934	-2.7532	0.00590159	0.490158	0.886917
	TCGA	CD19	0.658865	-2.75231	0.00591772	0.489506	0.886818
	TCGA	AC011452.1	7.14559	2.75185	0.00592595	1.76101	28.9944
	TCGA	PAIP2B	0.66136	-2.75158	0.0059308	0.492646	0.887852
	TCGA	TAPT1	0.660292	-2.75057	0.00594924	0.491231	0.887536
	TCGA	FAM13B	0.660513	-2.75046	0.00595113	0.491507	0.887632
	TCGA	KLK11	0.65993	-2.74905	0.0059768	0.49069	0.887542
	TCGA	ATP1A4	0.657896	-2.74827	0.00599114	0.488061	0.886831
	TCGA	FITM1	0.658641	-2.74643	0.00602469	0.488911	0.887295
	TCGA	PEF1	0.66205	-2.74617	0.00602954	0.49324	0.888633
	TCGA	AC006978.2	0.654355	-2.74589	0.00603471	0.483442	0.885691
	TCGA	DCUN1D1	1.51588	2.74526	0.00604624	1.12637	2.04009
	TCGA	CHAF1B	1.51524	2.74505	0.00605008	1.12621	2.03866
	TCGA	UPK1A	1.51364	2.74477	0.00605527	1.12583	2.03503
	TCGA	SARM1	0.653458	-2.74453	0.00605981	0.482234	0.885477
	TCGA	TNFAIP8L2	0.661119	-2.744	0.00606963	0.491937	0.888483
	TCGA	ENPP6	0.659089	-2.74287	0.0060905	0.489291	0.887811
	TCGA	NKIRAS1	0.66146	-2.74285	0.0060909	0.492312	0.888724
	TCGA	FAM76A	0.661679	-2.74262	0.00609509	0.492579	0.888829
	TCGA	DSG2	1.51146	2.74191	0.00610822	1.12502	2.03065
	TCGA	GPR31	0.660992	-2.7412	0.00612146	0.491627	0.888702
	TCGA	CREG2	1.51103	2.7386	0.00617009	1.12453	2.03038
	TCGA	HSF5	0.657414	-2.73809	0.00617974	0.486907	0.887631
	TCGA	ABCA8	0.661729	-2.73803	0.00618082	0.492399	0.889288
	TCGA	DEF6	0.659939	-2.73773	0.00618656	0.4901	0.888634
	TCGA	CDK15	0.65887	-2.73726	0.00619525	0.488715	0.888269
	TCGA	KAT8	0.661521	-2.736	0.00621904	0.492026	0.889404
	TCGA	ADA	1.51135	2.73474	0.00624289	1.12413	2.03195
	TCGA	DNASE2B	0.661233	-2.73311	0.00627397	0.491505	0.889573
	TCGA	P2RX1	0.660367	-2.73229	0.00628959	0.490356	0.889323
	TCGA	SGF29	0.660969	-2.7319	0.0062971	0.491102	0.88959
	TCGA	CCT4	1.5129	2.73182	0.00629851	1.1241	2.03618
	TCGA	HAGH	0.66197	-2.73087	0.00631668	0.492326	0.890069
	TCGA	CYP2A6	0.660543	-2.7308	0.00631811	0.4905	0.889534
	TCGA	SETDB2	0.6588	-2.73018	0.00632999	0.488246	0.888931
	TCGA	CASS4	0.659547	-2.72997	0.00633399	0.489186	0.889236
	TCGA	ACTR2	1.51531	2.72922	0.00634834	1.12429	2.04234
	TCGA	SYT11	0.660439	-2.72884	0.00635582	0.490263	0.889685
	TCGA	CYP27A1	0.662291	-2.72862	0.00636004	0.492616	0.890409
	TCGA	CCDC154	0.65909	-2.72848	0.00636278	0.488524	0.889208
	TCGA	ART5	0.662563	-2.7282	0.00636817	0.492941	0.890552
	TCGA	TMEM108	0.662884	-2.72737	0.00638423	0.493307	0.890754
	TCGA	NSUN6	0.659167	-2.7272	0.00638742	0.488554	0.889362
	TCGA	ANP32D	0.661154	-2.72442	0.00644154	0.490939	0.890386
	TCGA	MRPL13	1.51694	2.7237	0.00645543	1.12394	2.04735
	TCGA	FBLN5	0.66171	-2.72354	0.00645862	0.491602	0.890681
	TCGA	SLC14A1	0.662531	-2.72311	0.00646705	0.492628	0.891032
	TCGA	NCAPG	1.5101	2.72295	0.00647011	1.12243	2.03167
	TCGA	HES3	0.37331	-2.7215	0.0064987	0.183604	0.759025
	TCGA	DBH	0.657553	-2.72135	0.00650163	0.486185	0.889325
	TCGA	C11ORF86	1.50646	2.72012	0.00652578	1.12133	2.02389
	TCGA	ZNF141	0.660898	-2.71964	0.00653536	0.490355	0.890755
	TCGA	FIBCD1	1.50613	2.71867	0.0065545	1.12108	2.02344
	TCGA	RCC2	1.50987	2.71731	0.00658157	1.12169	2.03239
	TCGA	ASB3	0.66421	-2.71639	0.00659981	0.494416	0.892314
	TCGA	KRTAP9-3	3.11145	2.71617	0.00660429	1.37165	7.05799
	TCGA	MCOLN2	0.661994	-2.7161	0.00660557	0.491565	0.891513
	TCGA	PSMB6	1.5205	2.71551	0.00661739	1.12366	2.0575
	TCGA	DOK2	0.663494	-2.71479	0.00663172	0.493414	0.892202
	TCGA	CCM2	1.50543	2.71478	0.00663202	1.12046	2.02268
	TCGA	BCL2	0.661709	-2.71457	0.0066362	0.491118	0.891556
	TCGA	C12ORF76	0.661769	-2.71417	0.00664429	0.491173	0.891618
	TCGA	RHNO1	1.50844	2.71387	0.00665015	1.12097	2.02984
	TCGA	C4ORF48	1.50798	2.7137	0.00665357	1.12086	2.0288
	TCGA	SELP	0.662676	-2.7128	0.00667169	0.492259	0.89209
	TCGA	RFX3	0.661707	-2.71258	0.0066762	0.491008	0.89175
	TCGA	SLC2A11	0.66268	-2.71208	0.00668616	0.492226	0.892162
	TCGA	SYS1	0.665624	-2.71199	0.00668803	0.495994	0.893268
	TCGA	RBPMS	0.663263	-2.71194	0.0066891	0.492964	0.892394
	TCGA	FCRLB	1.50583	2.71171	0.00669374	1.12017	2.02428
	TCGA	GALNT14	1.50401	2.71083	0.00671157	1.11969	2.02025
	TCGA	RFTN1	0.663618	-2.71079	0.00671237	0.493356	0.892638
	TCGA	2023-03-08	0.660975	-2.7102	0.00672435	0.489944	0.891711
	TCGA	EPC2	0.663072	-2.71019	0.00672442	0.492625	0.892493
	TCGA	ARMCX3	0.663858	-2.71003	0.00672769	0.493623	0.892802
	TCGA	C19ORF84	1.51221	2.70965	0.00673533	1.12123	2.03952
	TCGA	KCTD3	1.50373	2.70934	0.00674176	1.11945	2.01993
	TCGA	ENTPD1	0.662514	-2.70843	0.00676024	0.491815	0.892458
	TCGA	LPCAT2	0.664481	-2.70792	0.00677055	0.494308	0.893239
	TCGA	KIRREL3	1.50571	2.70712	0.0067869	1.11958	2.02501
	TCGA	SPATA13	0.660027	-2.70619	0.00680603	0.488516	0.891753
	TCGA	GEMIN8	0.663184	-2.70607	0.00680846	0.492546	0.892939
	TCGA	MRPL47	1.51064	2.70598	0.00681041	1.12045	2.0367
	TCGA	ASF1B	1.50624	2.70567	0.00681676	1.11951	2.02656
	TCGA	GNRH2	0.662605	-2.70455	0.00683961	0.491723	0.892873
	TCGA	ZNF557	0.662791	-2.70453	0.00684013	0.491959	0.892945
	TCGA	HLA-DRB5	0.666083	-2.70401	0.00685072	0.496153	0.894213
	TCGA	PVR	1.5016	2.70362	0.00685887	1.11831	2.01627
	TCGA	TRIM15	1.502	2.70298	0.00687206	1.11832	2.01732
	TCGA	CH25H	0.663665	-2.70241	0.00688392	0.492963	0.893477
	TCGA	GEN1	1.50149	2.70234	0.00688525	1.11813	2.01628
	TCGA	PPIAL4A	1.50405	2.70228	0.00688652	1.11865	2.02222
	TCGA	INTS7	1.50237	2.70224	0.00688746	1.1183	2.01834
	TCGA	N4BP2L1	0.663882	-2.70192	0.00689414	0.493215	0.893606
	TCGA	ZNF831	0.66325	-2.7018	0.00689648	0.492398	0.893383
	TCGA	PLK4	1.49993	2.70166	0.00689937	1.11773	2.01282
	TCGA	CD1E	0.663397	-2.70023	0.00692915	0.492502	0.893592
	TCGA	ABCC12	0.663657	-2.69933	0.00694789	0.492786	0.893777
	TCGA	ADRB2	0.663506	-2.69837	0.00696803	0.49254	0.893816
	TCGA	VIPR1	0.663912	-2.69739	0.0069885	0.493007	0.894062
	TCGA	FAM155B	1.50318	2.69736	0.00698911	1.11787	2.02129
	TCGA	CENPF	1.49986	2.69731	0.0069902	1.11719	2.01361
	TCGA	TM9SF3	1.50254	2.69603	0.00701717	1.11757	2.02011
	TCGA	XCR1	0.663979	-2.69484	0.00704234	0.492954	0.894339
	TCGA	ACER2	0.664324	-2.69442	0.00705111	0.493374	0.894507
	TCGA	KCNJ4	1.5016	2.6937	0.00706643	1.1171	2.01844
	TCGA	AK6	1.50349	2.69331	0.00707461	1.11743	2.02292
	TCGA	C3ORF33	1.50294	2.69321	0.00707681	1.11731	2.02168
	TCGA	HOXB7	1.50171	2.69317	0.0070777	1.11705	2.01881
	TCGA	MECOM	0.665653	-2.69315	0.00707796	0.495012	0.895119
	TCGA	FGD5	0.664056	-2.69277	0.00708617	0.492941	0.894572
	TCGA	GPI	1.50309	2.69234	0.00709521	1.11723	2.02221
	TCGA	GOLGA8S	0.663585	-2.69178	0.00710728	0.492282	0.894497
	TCGA	RILPL2	0.665997	-2.69134	0.00711665	0.495355	0.895424
	TCGA	CCDC90B	1.50106	2.69104	0.00712303	1.11666	2.01777
	TCGA	AURKB	1.50147	2.69086	0.00712674	1.11673	2.01878
	TCGA	RRM1	1.49827	2.68993	0.00714678	1.11596	2.01155
	TCGA	TMEM25	0.666841	-2.68959	0.00715408	0.496345	0.895904
	TCGA	CIDEC	1.49894	2.68958	0.00715425	1.11606	2.01318
	TCGA	MEP1A	0.663745	-2.68703	0.00720902	0.492227	0.895027
	TCGA	PAK4	1.50073	2.68665	0.00721717	1.11606	2.01799
	TCGA	GRPEL1	1.50486	2.68649	0.00722079	1.11687	2.02763
	TCGA	DNAJC27	0.662705	-2.68635	0.00722375	0.490858	0.894716
	TCGA	GOLM1	1.49752	2.68615	0.00722807	1.11535	2.01063
	TCGA	RGS20	1.49797	2.68534	0.0072456	1.11534	2.01186
	TCGA	LDB1	0.664843	-2.68469	0.00725971	0.493509	0.89566
	TCGA	LY86	0.666165	-2.68461	0.00726149	0.495204	0.896149
	TCGA	CDCP1	1.49669	2.68421	0.00727013	1.11495	2.00914
	TCGA	SEPT1	0.6654	-2.68387	0.00727764	0.494179	0.895945
	TCGA	SERF1B	0.666232	-2.68338	0.00728829	0.495221	0.896295
	TCGA	KIAA1147	0.665478	-2.68305	0.00729532	0.494234	0.896054
	TCGA	NDRG2	0.666751	-2.68296	0.00729744	0.495867	0.896525
	TCGA	EPHB2	1.50027	2.68203	0.00731764	1.1154	2.01795
	TCGA	SLC38A1	1.49826	2.68194	0.00731965	1.11498	2.0133
	TCGA	HTR1D	1.50068	2.68135	0.00733247	1.1154	2.01906
	TCGA	SFTPD	0.667135	-2.68083	0.00734409	0.496245	0.896875
	TCGA	IL12B	0.668016	-2.68019	0.00735798	0.497344	0.897256
	TCGA	C9ORF40	1.50339	2.68007	0.00736073	1.11578	2.02566
	TCGA	MYL2	0.667286	-2.68004	0.00736144	0.496395	0.897008
	TCGA	NCR3	0.666203	-2.67954	0.00737233	0.494975	0.896666
	TCGA	MAP3K12	0.663072	-2.67859	0.00739326	0.490901	0.895627
	TCGA	TTLL10	0.665689	-2.67827	0.00740036	0.494244	0.896606
	TCGA	ADAM10	1.49936	2.67782	0.00741023	1.11469	2.01676
	TCGA	TMEM210	0.665641	-2.67502	0.00747247	0.494003	0.896913
	TCGA	OR4B1	4.77371	2.67172	0.00754633	1.51653	15.0266
	TCGA	FGF18	0.669123	-2.67145	0.00755247	0.498293	0.898519
	TCGA	KRT81	1.50368	2.67122	0.00755753	1.11473	2.02833
	TCGA	KRT8	1.49685	2.6708	0.0075671	1.11333	2.01249
	TCGA	DSCC1	1.49925	2.67074	0.00756839	1.1138	2.01811
	TCGA	AREG	1.49687	2.6704	0.00757609	1.11328	2.01262
	TCGA	CKMT2	0.667578	-2.67007	0.00758343	0.496225	0.898103
	TCGA	ABCC6	0.667376	-2.67003	0.00758449	0.495961	0.898035
	TCGA	PLCG1	0.665197	-2.66999	0.0075853	0.493154	0.897258
	TCGA	DNM3	0.669024	-2.66955	0.00759526	0.49806	0.898672
	TCGA	MTHFD2	1.49942	2.66946	0.00759741	1.11367	2.01878
	TCGA	RAD51AP1	1.49664	2.66929	0.00760108	1.1131	2.01234
	TCGA	DDIT4	1.49421	2.66918	0.00760371	1.11261	2.00669
	TCGA	TCTA	0.667135	-2.66899	0.00760803	0.495594	0.898053
	TCGA	TTC16	0.667976	-2.66827	0.00762423	0.496638	0.898425
	TCGA	KIF4A	1.49443	2.66795	0.00763156	1.1125	2.00748
	TCGA	LGALS8	0.667488	-2.66589	0.00767848	0.495878	0.898489
	TCGA	GADD45G	0.667807	-2.66519	0.0076944	0.49625	0.898672
	TCGA	CCT6A	1.49577	2.66515	0.0076955	1.11242	2.01122
	TCGA	RHOC	1.49783	2.66489	0.00770143	1.11279	2.01609
	TCGA	ZNF287	0.669359	-2.66463	0.00770736	0.498222	0.899281
	TCGA	CDKL2	0.667568	-2.66386	0.00772495	0.495868	0.898721
	TCGA	FAM25C	2.39215	2.66211	0.00776527	1.25866	4.54641
	TCGA	CCDC69	0.668522	-2.66185	0.00777123	0.496988	0.899261
	TCGA	MCM4	1.49402	2.66154	0.00777843	1.11163	2.00794
	TCGA	SMOX	1.49289	2.66129	0.00778429	1.11138	2.00538
	TCGA	EMID1	0.669662	-2.65927	0.00783091	0.498317	0.899923
	TCGA	SLC2A7	1.49446	2.6591	0.00783504	1.11141	2.00953
	TCGA	BEX5	0.67	-2.65892	0.00783919	0.498735	0.900078
	TCGA	NLRP2	0.670184	-2.6589	0.00783957	0.498972	0.900144
	TCGA	TRIM6	1.49102	2.65854	0.00784803	1.11067	2.00163
	TCGA	CRHR2	0.669065	-2.65814	0.00785743	0.497483	0.899826
	TCGA	NPTN	1.4924	2.65808	0.00785878	1.11088	2.00494
	TCGA	EHBP1	1.49304	2.65724	0.00787833	1.11091	2.00662
	TCGA	C3ORF62	0.667291	-2.65721	0.00787898	0.495142	0.899292
	TCGA	ZNF248	0.667687	-2.6564	0.00789787	0.495608	0.899513
	TCGA	OTUD7A	0.670223	-2.65467	0.00793869	0.498787	0.900582
	TCGA	C20ORF24	1.49502	2.65442	0.00794455	1.11094	2.01188
	TCGA	ZIC5	1.49293	2.65438	0.00794554	1.11053	2.00701
	TCGA	SPC24	1.49296	2.65355	0.00796503	1.11043	2.00725
	TCGA	IGFBPL1	0.669164	-2.6531	0.00797563	0.497332	0.900367
	TCGA	BDH2	0.67035	-2.65301	0.00797764	0.49886	0.900792
	TCGA	MAOA	0.670782	-2.6521	0.00799922	0.499368	0.901035
	TCGA	TGFA	1.49164	2.65116	0.0080215	1.10988	2.0047
	TCGA	PSG1	1.54212	2.651	0.00802534	1.11953	2.12422
	TCGA	ZSCAN26	0.669017	-2.65058	0.00803538	0.497001	0.900569
	TCGA	RNF185	0.669664	-2.65051	0.00803711	0.497833	0.900803
	TCGA	PIK3CG	0.664529	-2.64941	0.00806317	0.491151	0.899111
	TCGA	KBTBD8	0.668055	-2.64917	0.00806897	0.49568	0.900375
	TCGA	FANCL	1.48974	2.64908	0.00807102	1.10926	2.00073
	TCGA	ACAP1	0.668124	-2.64794	0.00809847	0.4957	0.900524
	TCGA	TAF1A	1.49212	2.64793	0.00809875	1.10957	2.00656
	TCGA	SLC18A2	0.668283	-2.64783	0.00810111	0.495899	0.900591
	TCGA	RFLNA	1.49271	2.64761	0.00810622	1.10965	2.008
	TCGA	ZNF367	1.48966	2.64696	0.00812183	1.10898	2.00102
	TCGA	NAPSA	0.670904	-2.64611	0.00814242	0.499193	0.90168
	TCGA	FAM78A	0.670055	-2.646	0.00814496	0.498088	0.901395
	TCGA	MEOX1	0.670733	-2.64593	0.00814673	0.498961	0.901639
	TCGA	RGPD8	0.66898	-2.64521	0.00816391	0.496654	0.9011
	TCGA	RBL2	0.668896	-2.64487	0.00817232	0.496525	0.901106
	TCGA	NPB	1.48899	2.64468	0.00817671	1.10857	1.99996
	TCGA	SAMD4B	1.48759	2.64465	0.00817758	1.10829	1.9967
	TCGA	NISCH	0.668118	-2.64443	0.00818292	0.495496	0.900879
	TCGA	SLC34A2	0.669572	-2.64409	0.00819107	0.497356	0.90142
	TCGA	PIK3IP1	0.670711	-2.644	0.00819332	0.498825	0.901826
	TCGA	ABCC8	0.671004	-2.6432	0.00821269	0.499159	0.902008
	TCGA	DUSP2	0.668553	-2.64294	0.00821887	0.495975	0.901182
	TCGA	LCA5	0.669372	-2.64202	0.00824135	0.496981	0.90156
	TCGA	HHIPL2	1.49241	2.64161	0.00825132	1.10884	2.00867
	TCGA	NBDY	1.50317	2.64137	0.00825714	1.11087	2.03401
	TCGA	BTBD18	0.667555	-2.64111	0.00826338	0.494583	0.901021
	TCGA	PTPRA	0.66807	-2.64085	0.00826983	0.495234	0.901227
	TCGA	NPHP1	0.670027	-2.64083	0.00827032	0.497762	0.901909
	TCGA	TRDMT1	0.671922	-2.64016	0.00828674	0.50018	0.902634
	TCGA	IGLON5	1.48736	2.63997	0.00829127	1.10767	1.99719
	TCGA	PCDHB8	1.48809	2.6399	0.00829304	1.1078	1.99891
	TCGA	TBX4	0.670609	-2.63903	0.00831435	0.498415	0.902293
	TCGA	KNDC1	0.670165	-2.63841	0.00832967	0.497805	0.902203
	TCGA	ITGAL	0.66959	-2.63824	0.00833376	0.497052	0.902021
	TCGA	KIAA1109	0.668433	-2.63763	0.00834864	0.495521	0.901682
	TCGA	RXRB	0.67122	-2.63695	0.0083656	0.49909	0.902716
	TCGA	SLC25A14	0.66804	-2.6368	0.0083692	0.494966	0.901631
	TCGA	RACGAP1	1.48643	2.6366	0.00837422	1.10708	1.99578
	TCGA	TMPRSS2	0.669936	-2.63615	0.00838533	0.497382	0.902354
	TCGA	C1QTNF9	0.671046	-2.63546	0.00840241	0.49878	0.902807
	TCGA	PAX5	0.670275	-2.63303	0.00846276	0.497645	0.902789
	TCGA	BLK	0.672021	-2.63228	0.00848148	0.499867	0.903466
	TCGA	PPP2CA	1.49173	2.63223	0.00848258	1.10754	2.0092
	TCGA	TUBB1	0.670622	-2.63213	0.0084852	0.498044	0.903
	TCGA	CYSLTR2	0.666917	-2.63201	0.00848809	0.493247	0.901735
	TCGA	ECM2	0.667438	-2.6314	0.00850342	0.493884	0.901978
	TCGA	FMNL3	0.669877	-2.63108	0.00851143	0.49702	0.902851
	TCGA	MBIP	0.672348	-2.63097	0.00851422	0.500217	0.903711
	TCGA	MTMR8	0.669206	-2.6304	0.00852837	0.496113	0.90269
	TCGA	TCP10L2	0.672142	-2.6298	0.00854339	0.499884	0.903758
	TCGA	PPP2R1A	1.48609	2.62971	0.00854584	1.10616	1.99651
	TCGA	BLOC1S4	1.49243	2.62937	0.00855423	1.10732	2.01148
	TCGA	ST3GAL4	1.48684	2.62929	0.00855628	1.10625	1.99837
	TCGA	ZFAND4	0.672146	-2.62825	0.00858249	0.499803	0.903918
	TCGA	INTS13	1.48602	2.62691	0.00861633	1.1058	1.99699
	TCGA	NKIRAS2	1.48826	2.62581	0.00864421	1.10608	2.00248
	TCGA	CD22	0.672229	-2.62512	0.00866172	0.499734	0.904265
	TCGA	TMX2	1.48519	2.62483	0.00866921	1.10538	1.99551
	TCGA	NHSL2	0.669963	-2.62475	0.0086713	0.496774	0.903531
	TCGA	SERPINB4	1.48747	2.62447	0.00867846	1.10577	2.00094
	TCGA	HTRA4	0.670878	-2.6242	0.00868539	0.497928	0.9039
	TCGA	NEDD1	1.49029	2.62323	0.00870995	1.10614	2.00785
	TCGA	PHACTR1	0.670599	-2.62314	0.00871235	0.497506	0.903913
	TCGA	ARHGEF39	1.48558	2.62279	0.00872131	1.1052	1.99687
	TCGA	NUF2	1.48609	2.62274	0.0087226	1.10529	1.99809
	TCGA	SEMA4A	0.673965	-2.62182	0.00874621	0.501804	0.905193
	TCGA	ZAP70	0.66991	-2.62135	0.00875826	0.496513	0.903863
	TCGA	CLEC3B	0.674032	-2.62131	0.00875914	0.501863	0.905267
	TCGA	LRRC8C	0.672594	-2.62126	0.00876063	0.499989	0.904785
	TCGA	PGPEP1	0.670349	-2.62027	0.00878611	0.49702	0.904124
	TCGA	CNNM1	1.48629	2.61994	0.00879446	1.10498	1.99918
	TCGA	CRBN	0.672031	-2.61975	0.00879938	0.499173	0.904748
	TCGA	PKD2L2	0.671328	-2.61886	0.00882253	0.498209	0.904602
	TCGA	CDC42BPB	1.48234	2.61824	0.00883845	1.10403	1.99029
	TCGA	ACAT1	0.67318	-2.61791	0.00884712	0.500561	0.905327
	TCGA	ARVCF	0.670537	-2.61784	0.00884882	0.497125	0.904439
	TCGA	RIMKLA	0.673347	-2.61755	0.00885628	0.500758	0.905419
	TCGA	RSPH6A	0.670695	-2.61747	0.00885851	0.49731	0.904531
	TCGA	HMGN3	0.671715	-2.61691	0.0088731	0.498601	0.904934
	TCGA	AP1S3	1.48312	2.61622	0.00889091	1.10392	1.99258
	TCGA	SUSD6	0.672571	-2.61592	0.00889861	0.499658	0.905324
	TCGA	MOAP1	0.674229	-2.61492	0.00892494	0.501757	0.905987
	TCGA	PLCD4	1.48263	2.61448	0.00893638	1.10361	1.99181
	TCGA	ADH1A	0.673897	-2.61448	0.00893646	0.501299	0.90592
	TCGA	BZW2	1.48206	2.61417	0.00894433	1.10347	1.99054
	TCGA	FARSB	1.48572	2.61329	0.00896759	1.10404	1.99936
	TCGA	RAB39B	0.673251	-2.61308	0.00897301	0.50038	0.905846
	TCGA	AGAP3	0.672683	-2.61258	0.00898625	0.499612	0.905707
	TCGA	ZPBP2	0.673911	-2.61202	0.00900078	0.501178	0.906176
	TCGA	LETM2	1.48208	2.61098	0.00902835	1.10307	1.9913
	TCGA	CBX7	0.6726	-2.61097	0.00902854	0.499414	0.905845
	TCGA	GSK3A	1.4809	2.6109	0.00903042	1.10284	1.98854
	TCGA	PEG3	0.672396	-2.6098	0.00905954	0.499081	0.905897
	TCGA	RAD54L2	0.671403	-2.60931	0.00907238	0.497763	0.905614
	TCGA	KLHL8	0.675195	-2.60895	0.00908195	0.502677	0.906922
	TCGA	LATS2	1.48106	2.60873	0.00908785	1.1026	1.98941
	TCGA	ZWINT	1.4837	2.60817	0.00910276	1.10302	1.99576
	TCGA	YPEL5	0.676224	-2.608	0.00910734	0.503965	0.907363
	TCGA	2023-03-01	0.672846	-2.60797	0.00910807	0.499563	0.906237
	TCGA	CNIH1	1.48865	2.60781	0.00911241	1.10389	2.00751
	TCGA	CHRNA5	1.48139	2.60693	0.00913576	1.10244	1.99061
	TCGA	RSRC1	1.48433	2.60684	0.00913818	1.10297	1.99755
	TCGA	CYLD	0.673365	-2.60595	0.00916202	0.500122	0.90662
	TCGA	IFNA8	2.35959	2.60552	0.00917349	1.23702	4.50086
	TCGA	SPIN4	1.48221	2.60412	0.00921108	1.10224	1.99317
	TCGA	USMG5	1.48395	2.60374	0.00922139	1.10251	1.99735
	TCGA	RHOF	1.47853	2.60354	0.00922659	1.10149	1.98462
	TCGA	AUNIP	1.48186	2.60329	0.00923346	1.10207	1.99252
	TCGA	EAF2	0.674847	-2.60325	0.00923457	0.501897	0.907393
	TCGA	UFD1	1.48131	2.60291	0.00924374	1.10192	1.99131
	TCGA	GLRX2	1.48053	2.60266	0.00925032	1.10175	1.98954
	TCGA	SPATA31D3	4.59231	2.6023	0.00926001	1.45684	14.4761
	TCGA	PSRC1	1.48183	2.60219	0.0092631	1.10193	1.9927
	TCGA	DOPEY1	0.669281	-2.60178	0.00927409	0.49458	0.905692
	TCGA	TSSK3	0.669873	-2.60162	0.0092784	0.495338	0.905906
	TCGA	TESK2	0.673023	-2.60118	0.00929047	0.499403	0.907001
	TCGA	PPOX	0.674426	-2.60101	0.00929505	0.501221	0.907485
	TCGA	CCDC153	0.674953	-2.60082	0.00930011	0.501897	0.907678
	TCGA	CACNB1	0.671174	-2.60038	0.00931201	0.496955	0.90647
	TCGA	CENPC	0.674224	-2.59951	0.00933575	0.500872	0.907573
	TCGA	TEX30	1.48191	2.59891	0.009352	1.10153	1.99364
	TCGA	CCNE1	1.48181	2.59874	0.00935677	1.10149	1.99344
	TCGA	ZNF324	0.670251	-2.59862	0.00935982	0.495656	0.906347
	TCGA	FNBP1	0.674834	-2.59824	0.00937029	0.501594	0.907906
	TCGA	STK17B	0.675514	-2.59808	0.00937478	0.502472	0.908148
	TCGA	AHNAK2	1.47808	2.59702	0.00940355	1.10059	1.98503
	TCGA	ABCC2	1.47679	2.59673	0.00941161	1.10032	1.98207
	TCGA	BTLA	0.674316	-2.59649	0.00941822	0.500818	0.907917
	TCGA	TANC1	0.672591	-2.59581	0.00943692	0.498534	0.907419
	TCGA	CBFA2T3	0.674934	-2.59575	0.00943851	0.501583	0.908198
	TCGA	GPIHBP1	0.675922	-2.59567	0.00944072	0.502867	0.908532
	TCGA	CD2	0.676039	-2.59547	0.00944619	0.503008	0.908591
	TCGA	SYNE3	0.672665	-2.59538	0.0094486	0.498606	0.907488
	TCGA	DAD1	1.48135	2.59508	0.009457	1.10095	1.99319
	TCGA	WDR76	1.47932	2.59483	0.00946389	1.10055	1.98846
	TCGA	TNFRSF10C	0.675907	-2.59473	0.0094665	0.502794	0.908624
	TCGA	CCDC59	1.48178	2.59411	0.00948367	1.1009	1.99442
	TCGA	DPYSL2	0.674913	-2.59405	0.00948539	0.501457	0.908368
	TCGA	KCNA5	0.674639	-2.59386	0.0094906	0.50109	0.908298
	TCGA	IL22RA1	1.47639	2.59374	0.00949381	1.09988	1.9818
	TCGA	CT83	1.47574	2.59309	0.00951179	1.09968	1.98041
	TCGA	STX16-NPEPL1	0.67158	-2.59286	0.00951802	0.49705	0.907394
	TCGA	TTC23L	0.676059	-2.59273	0.00952161	0.502877	0.90888
	TCGA	CENPW	1.48278	2.59185	0.00954608	1.1008	1.9973
	TCGA	KMT2C	0.672667	-2.59095	0.00957118	0.498353	0.907953
	TCGA	DTNBP1	0.675173	-2.59066	0.00957927	0.501601	0.908806
	TCGA	HIST1H2BK	1.48133	2.59004	0.00959652	1.10031	1.99429
	TCGA	FAM104B	0.675277	-2.59003	0.00959685	0.501701	0.908906
	TCGA	BOLA3	1.48418	2.58975	0.00960443	1.10079	2.00111
	TCGA	TTYH2	0.674704	-2.58909	0.00962292	0.5009	0.908816
	TCGA	LRRC42	1.47835	2.58841	0.00964189	1.09956	1.98762
	TCGA	CAMK2N2	1.47907	2.58785	0.0096578	1.09962	1.98946
	TCGA	TDRD6	0.671144	-2.58727	0.00967385	0.49616	0.907841
	TCGA	IQCG	0.67676	-2.58687	0.0096851	0.503456	0.909718
	TCGA	PES1	1.47697	2.58663	0.00969197	1.09909	1.98476
	TCGA	ZNF546	0.67422	-2.58604	0.00970866	0.500092	0.908978
	TCGA	MIS18A	1.4776	2.58559	0.00972134	1.09907	1.9865
	TCGA	AP2M1	1.47724	2.58484	0.0097424	1.09891	1.98581
	TCGA	ZNF552	0.676067	-2.5848	0.00974353	0.502432	0.909709
	TCGA	ENPP5	0.675882	-2.58478	0.0097441	0.502188	0.909651
	TCGA	DOCK4	0.67592	-2.5844	0.00975489	0.502216	0.909703
	TCGA	LRIF1	1.47712	2.58358	0.00977814	1.09874	1.98582
	TCGA	AC010542.3	0.67564	-2.58322	0.00978837	0.501783	0.909736
	TCGA	PTDSS1	1.47826	2.58266	0.00980413	1.09882	1.98872
	TCGA	FLI1	0.675952	-2.58206	0.00982128	0.502123	0.909959
	TCGA	GIMAP5	0.673122	-2.58205	0.00982149	0.498431	0.90904
	TCGA	EZH1	0.670702	-2.58164	0.00983325	0.495259	0.908296
	TCGA	PDCD5	1.47806	2.58071	0.00985971	1.09854	1.9887
	TCGA	TTC39B	0.676681	-2.57958	0.00989198	0.502933	0.910454
	TCGA	EIF3B	1.47806	2.57902	0.0099082	1.09833	1.98908
	TCGA	TPI1	1.47879	2.57842	0.00992539	1.09838	1.99095
	TCGA	PREX1	0.674425	-2.57775	0.00994457	0.499879	0.909917
	TCGA	STEAP2	1.47623	2.57759	0.00994931	1.09782	1.98507
	TCGA	TBCD	0.675835	-2.57617	0.00999004	0.501629	0.910539
	TCGA	CTSH	0.678892	-2.57613	0.0099913	0.505628	0.911527
	TCGA	FAM210B	0.678911	-2.57607	0.00999312	0.50565	0.91154
	TCGA	SMC2	1.47334	2.57568	0.0100043	1.09707	1.97868
	TCGA	CFAP221	0.677793	-2.57558	0.0100071	0.504157	0.911231
	TCGA	LSM12	1.478	2.57545	0.0100111	1.09786	1.98975
	TCGA	ASB2	0.676819	-2.57504	0.0100229	0.50285	0.910975
	TCGA	PLIN3	1.47411	2.57469	0.0100331	1.09708	1.98071
	TCGA	KIT	0.677662	-2.57439	0.0100417	0.503917	0.911314
	TCGA	SLC16A11	0.678905	-2.57393	0.010055	0.505518	0.911761
	TCGA	KIAA1524	1.4736	2.57329	0.0100737	1.09681	1.97983
	TCGA	RALYL	0.608506	-2.57299	0.0100825	0.416801	0.888383
	TCGA	FO681492.1	0.677046	-2.57241	0.0100992	0.502994	0.911324
	TCGA	C7ORF73	1.47614	2.57216	0.0101067	1.09712	1.98609
	TCGA	CLSPN	1.47288	2.57169	0.0101204	1.09648	1.97848
	TCGA	SAAL1	1.4739	2.57125	0.0101333	1.09661	1.981
	TCGA	CHI3L2	0.677077	-2.57089	0.0101437	0.502947	0.911495
	TCGA	MRPS12	1.47703	2.5694	0.0101876	1.09693	1.98885
	TCGA	AC012651.1	0.673798	-2.56803	0.010228	0.498494	0.91075
	TCGA	HOXC6	1.4718	2.56746	0.0102445	1.09576	1.97688
	TCGA	NDC80	1.47366	2.56698	0.0102589	1.09603	1.98142
	TCGA	FAM83H	1.47382	2.56636	0.0102773	1.09598	1.98192
	TCGA	HOXB6	1.47209	2.56574	0.0102955	1.09559	1.97796
	TCGA	F2	1.47217	2.56517	0.0103126	1.09554	1.97828
	TCGA	FAM184B	0.678533	-2.56453	0.0103315	0.504484	0.912629
	TCGA	RASGRF1	0.677792	-2.56405	0.010346	0.503485	0.912445
	TCGA	TFEB	0.678478	-2.56395	0.0103487	0.504379	0.912672
	TCGA	EIF2S1	1.47658	2.56391	0.01035	1.09615	1.98905
	TCGA	PAICS	1.47406	2.56299	0.0103776	1.09559	1.98327
	TCGA	FAM83G	1.47174	2.56291	0.0103799	1.09518	1.97779
	TCGA	UBTD1	0.679946	-2.56228	0.0103988	0.506208	0.913313
	TCGA	ZNF536	0.678191	-2.56197	0.010408	0.503886	0.912791
	TCGA	ISLR2	0.678182	-2.56182	0.0104126	0.503866	0.912805
	TCGA	FAM72A	1.46954	2.55996	0.0104685	1.09442	1.97325
	TCGA	FAM163B	0.678124	-2.55982	0.0104727	0.503673	0.912998
	TCGA	AC068896.1	0.677907	-2.55856	0.0105108	0.503314	0.913064
	TCGA	TRIM62	0.676873	-2.55824	0.0105204	0.501941	0.912772
	TCGA	PI15	1.47312	2.55823	0.0105208	1.09482	1.98212
	TCGA	WDYHV1	1.47495	2.55801	0.0105274	1.09511	1.98653
	TCGA	FAM131C	1.46994	2.55745	0.0105444	1.09417	1.97477
	TCGA	HPCAL4	0.679644	-2.55698	0.0105585	0.505501	0.913777
	TCGA	HEMK1	0.677048	-2.55694	0.0105599	0.502093	0.912966
	TCGA	SPANXC	1.59709	2.5556	0.0106006	1.1153	2.28702
	TCGA	CC2D1A	0.674694	-2.55518	0.0106132	0.49891	0.912412
	TCGA	WDTC1	0.678604	-2.55298	0.0106807	0.503902	0.913876
	TCGA	ATAD3C	0.680151	-2.5529	0.0106831	0.505928	0.914368
	TCGA	MPLKIP	1.47372	2.55147	0.010727	1.09407	1.98511
	TCGA	GRIK3	0.680821	-2.55099	0.0107416	0.506699	0.914779
	TCGA	DDX24	0.680467	-2.55098	0.0107419	0.506232	0.91467
	TCGA	CR1	0.67782	-2.55002	0.0107718	0.502698	0.913948
	TCGA	COLCA2	0.677298	-2.54945	0.0107893	0.501981	0.913846
	TCGA	ZNF589	0.677422	-2.54824	0.0108267	0.502071	0.914013
	TCGA	CATSPERE	0.680203	-2.54753	0.010849	0.505682	0.914955
	TCGA	TBC1D20	0.67816	-2.5472	0.0108592	0.502978	0.914356
	TCGA	HIST1H2BF	1.46731	2.54719	0.0108595	1.09242	1.97085
	TCGA	CCDC30	0.680004	-2.54648	0.0108814	0.505358	0.915004
	TCGA	IGSF5	0.680147	-2.54507	0.0109257	0.505464	0.9152
	TCGA	ABCF2	1.46819	2.54422	0.0109521	1.0922	1.97363
	TCGA	RAB27B	1.46571	2.54414	0.0109549	1.09176	1.96773
	TCGA	KIF20B	1.46697	2.54269	0.0110003	1.09179	1.97107
	TCGA	SDK1	0.680861	-2.54234	0.0110112	0.506243	0.915711
	TCGA	PGM2	1.46749	2.54222	0.0110152	1.09182	1.97241
	TCGA	BAHCC1	0.680355	-2.54001	0.011085	0.505439	0.915805
	TCGA	RTKN2	0.680876	-2.53994	0.0110872	0.50612	0.915972
	TCGA	CSF2RB	0.67955	-2.53978	0.0110924	0.504366	0.915582
	TCGA	FRZB	0.680921	-2.53965	0.0110963	0.506162	0.916017
	TCGA	NOTUM	0.681387	-2.53805	0.0111474	0.506682	0.916332
	TCGA	PA2G4	1.47249	2.53665	0.011192	1.09196	1.98563
	TCGA	MVB12B	0.68112	-2.53658	0.0111942	0.506242	0.916407
	TCGA	RBCK1	1.46436	2.53617	0.0112073	1.09052	1.96635
	TCGA	STUM	0.682822	-2.53601	0.0112124	0.508454	0.916988
	TCGA	KLK13	0.682054	-2.53582	0.0112185	0.507429	0.916774
	TCGA	MZT1	1.46985	2.53515	0.0112399	1.09132	1.97967
	TCGA	MRPL54	0.682608	-2.53413	0.0112725	0.508061	0.917123
	TCGA	HPSE2	0.682007	-2.53405	0.0112752	0.507262	0.916948
	TCGA	ANKDD1B	0.681469	-2.53279	0.0113157	0.506479	0.91692
	TCGA	RAB44	0.6817	-2.53269	0.011319	0.506777	0.917001
	TCGA	MGAT5B	1.46219	2.53033	0.0113956	1.08942	1.96251
	TCGA	SFRP5	0.680841	-2.52881	0.0114449	0.505414	0.917158
	TCGA	TMEM98	0.683641	-2.52875	0.0114469	0.509106	0.918012
	TCGA	PRCD	0.680812	-2.52838	0.0114591	0.50535	0.917196
	TCGA	MTMR2	1.46563	2.5272	0.0114974	1.08959	1.97143
	TCGA	PARP8	0.683272	-2.52715	0.0114993	0.508523	0.918072
	TCGA	SELENOW	0.682713	-2.52668	0.0115148	0.507756	0.917954
	TCGA	ZNF573	0.67386	-2.52655	0.011519	0.496116	0.915285
	TCGA	RGS12	0.677569	-2.52634	0.0115259	0.500963	0.916436
	TCGA	EPHX1	0.684127	-2.52624	0.011529	0.5096	0.918427
	TCGA	XRCC5	1.46386	2.52602	0.0115363	1.08915	1.9675
	TCGA	KLHL20	0.681152	-2.52487	0.011574	0.505589	0.917678
	TCGA	TMEM241	0.684486	-2.52434	0.0115916	0.509962	0.918739
	TCGA	SEC14L6	0.683343	-2.52416	0.0115977	0.508438	0.918415
	TCGA	MLLT6	0.679701	-2.52391	0.0116058	0.50362	0.917346
	TCGA	CISH	0.683865	-2.52319	0.0116297	0.509072	0.918676
	TCGA	XRRA1	0.682864	-2.52284	0.0116411	0.507728	0.918413
	TCGA	HERC4	1.46439	2.52236	0.0116569	1.08877	1.96959
	TCGA	ATP13A4	0.682201	-2.52202	0.0116682	0.506803	0.918302
	TCGA	RHOH	0.682703	-2.52077	0.0117097	0.507391	0.918588
	TCGA	CHIA	0.683502	-2.5203	0.0117254	0.508419	0.918877
	TCGA	VDAC2	1.46564	2.51997	0.0117364	1.08867	1.97313
	TCGA	MTBP	1.45951	2.51997	0.0117366	1.08766	1.95851
	TCGA	HSPA2	1.46336	2.51931	0.0117584	1.08821	1.96785
	TCGA	HSD11B1L	0.683284	-2.51922	0.0117615	0.508066	0.918929
	TCGA	IL6R	0.684315	-2.51849	0.0117859	0.509387	0.919316
	TCGA	TNPO3	1.46095	2.51792	0.011805	1.08763	1.96241
	TCGA	SPATA7	0.683716	-2.51742	0.0118217	0.50853	0.919253
	TCGA	ZNF154	0.681604	-2.51714	0.0118312	0.505723	0.918654
	TCGA	DOCK9	0.681607	-2.51662	0.0118487	0.505695	0.918712
	TCGA	INMT-MINDY4	0.683097	-2.51658	0.0118499	0.507661	0.919159
	TCGA	HSF2BP	1.46295	2.51647	0.0118536	1.08778	1.96751
	TCGA	ERCC6L	1.46039	2.51636	0.0118573	1.08734	1.96143
	TCGA	UPK2	1.46165	2.51577	0.0118772	1.08747	1.96458
	TCGA	MPL	0.682419	-2.51554	0.0118849	0.506703	0.91907
	TCGA	BPIFB3	0.456868	-2.51456	0.0119181	0.248093	0.841328
	TCGA	GATAD2B	0.68402	-2.51305	0.0119693	0.50867	0.919816
	TCGA	IKZF3	0.682742	-2.51197	0.012006	0.506915	0.919555
	TCGA	S100G	0.669612	-2.51182	0.012011	0.489682	0.915657
	TCGA	SMIM1	0.684928	-2.51065	0.0120508	0.50973	0.920344
	TCGA	CCL20	1.45954	2.51063	0.0120515	1.08647	1.96072
	TCGA	MFAP4	0.683856	-2.50962	0.0120862	0.508247	0.92014
	TCGA	MRPL15	1.46007	2.50956	0.0120883	1.08642	1.96224
	TCGA	SLC17A9	0.683785	-2.50921	0.0121002	0.508129	0.920164
	TCGA	ARNTL	0.682093	-2.50886	0.0121123	0.505871	0.919704
	TCGA	CHRM3	0.683962	-2.50845	0.0121262	0.508317	0.920299
	TCGA	LIFR	0.684766	-2.50803	0.0121407	0.509357	0.920581
	TCGA	CCDC152	0.685139	-2.50745	0.0121607	0.509817	0.920754
	TCGA	RRP8	0.681451	-2.50675	0.0121847	0.504895	0.919746
	TCGA	ZWILCH	1.45799	2.50666	0.0121878	1.08571	1.95793
	TCGA	KLB	0.686293	-2.50666	0.0121879	0.5113	0.921178
	TCGA	ZKSCAN3	0.678711	-2.50663	0.0121889	0.501276	0.918952
	TCGA	WDR37	0.681615	-2.50587	0.012215	0.505059	0.919891
	TCGA	THYN1	0.686235	-2.50559	0.0122247	0.511159	0.921276
	TCGA	RIIAD1	0.685842	-2.50526	0.0122362	0.510618	0.921197
	TCGA	THRA	0.684925	-2.50523	0.0122373	0.509399	0.920932
	TCGA	PSMC1	1.45817	2.50503	0.0122442	1.08553	1.95872
	TCGA	SMCP	2.06401	2.50457	0.01226	1.17067	3.63909
	TCGA	OR51T1	2.63736	2.50417	0.0122739	1.23461	5.63392
	TCGA	NICN1	0.683002	-2.50288	0.0123187	0.506711	0.920626
	TCGA	TBRG4	1.46033	2.50199	0.0123499	1.08549	1.96461
	TCGA	ANXA6	0.684198	-2.50194	0.0123514	0.508237	0.921078
	TCGA	TMX4	0.685597	-2.50188	0.0123537	0.510088	0.921493
	TCGA	CAT	0.685849	-2.50159	0.0123635	0.510405	0.921597
	TCGA	IKZF5	0.68522	-2.50122	0.0123768	0.509548	0.921455
	TCGA	MED6	1.46103	2.5011	0.0123809	1.08549	1.96649
	TCGA	CCDC28A	0.685414	-2.50013	0.0124146	0.509741	0.92163
	TCGA	SPARCL1	0.683915	-2.49898	0.012455	0.507684	0.92132
	TCGA	CHEK1	1.45768	2.49841	0.0124752	1.08461	1.95908
	TCGA	NAPB	0.68217	-2.49804	0.0124883	0.505318	0.920918
	TCGA	TXNDC5	0.684737	-2.49794	0.0124918	0.50871	0.921674
	TCGA	PCDHGA1	1.45846	2.49727	0.0125155	1.08458	1.96121
	TCGA	L3MBTL3	1.45635	2.49724	0.0125165	1.08424	1.95616
	TCGA	COLGALT1	1.45566	2.4972	0.0125177	1.08413	1.95451
	TCGA	DLEC1	0.686436	-2.49708	0.0125221	0.510913	0.922259
	TCGA	MACF1	0.683726	-2.49589	0.0125643	0.507246	0.921607
	TCGA	SLC4A8	0.684507	-2.49479	0.0126032	0.508214	0.921953
	TCGA	KLC4	0.683923	-2.49455	0.0126116	0.507426	0.92181
	TCGA	MTRR	0.68681	-2.49367	0.0126431	0.511203	0.92274
	TCGA	KRT76	1.54311	2.49325	0.012658	1.09723	2.17019
	TCGA	HLA-DOA	0.685737	-2.49306	0.0126649	0.509742	0.922498
	TCGA	PLCD3	1.45519	2.49244	0.0126869	1.08344	1.95448
	TCGA	GAL	1.4555	2.49233	0.0126908	1.08348	1.95527
	TCGA	RAPSN	0.679836	-2.49231	0.0126914	0.501887	0.920878
	TCGA	AD000671.1	1.45657	2.49191	0.0127058	1.08359	1.95793
	TCGA	MELTF	1.45568	2.49187	0.0127072	1.08345	1.9558
	TCGA	CYP4A22	0.68584	-2.49157	0.0127181	0.509787	0.922691
	TCGA	TXLNB	0.685315	-2.49106	0.0127362	0.50906	0.922596
	TCGA	ZSCAN30	0.686163	-2.49067	0.0127501	0.510163	0.922882
	TCGA	EMP2	0.686191	-2.49053	0.0127554	0.51019	0.922906
	TCGA	UBE2S	1.45592	2.49048	0.012757	1.08331	1.95669
	TCGA	CTSL	1.45708	2.49025	0.0127653	1.08346	1.95954
	TCGA	IL23R	0.684939	-2.49015	0.0127691	0.508505	0.922589
	TCGA	ZNF441	0.684944	-2.48985	0.0127795	0.508495	0.922623
	TCGA	NLRP1	0.683615	-2.48973	0.0127839	0.506725	0.922255
	TCGA	PARD3B	0.68419	-2.48972	0.0127843	0.507486	0.922421
	TCGA	RHBDF2	1.45484	2.48918	0.0128038	1.08297	1.95441
	TCGA	NINJ1	0.688479	-2.4887	0.0128212	0.513124	0.92376
	TCGA	SYT13	1.45503	2.48814	0.0128413	1.08286	1.95511
	TCGA	TTC21A	0.684904	-2.48776	0.0128552	0.508313	0.922843
	TCGA	THAP10	1.45515	2.48724	0.0128737	1.08277	1.9556
	TCGA	TEAD4	1.45539	2.48647	0.0129019	1.08271	1.95636
	TCGA	FCRL4	0.68656	-2.48562	0.0129325	0.510383	0.923551
	TCGA	TMEM9B	0.687851	-2.48473	0.0129651	0.512046	0.924016
	TCGA	XKR4	0.686597	-2.48422	0.0129835	0.510347	0.923716
	TCGA	ELF5	0.687679	-2.48387	0.0129964	0.511765	0.924062
	TCGA	MMP24-AS1	0.687607	-2.48353	0.0130088	0.511648	0.924078
	TCGA	CARTPT	0.528778	-2.48326	0.0130186	0.319787	0.874351
	TCGA	CMTM5	0.688066	-2.48228	0.0130544	0.512184	0.924346
	TCGA	ID2	0.686783	-2.48193	0.0130674	0.510455	0.924022
	TCGA	C16ORF89	0.688731	-2.48169	0.0130761	0.513034	0.924599
	TCGA	ASB14	0.686272	-2.4792	0.0131678	0.509608	0.92418
	TCGA	MRPL11	1.46108	2.47911	0.0131712	1.08264	1.97181
	TCGA	TNRC6C	0.686186	-2.47899	0.0131756	0.509481	0.924179
	TCGA	KCNK16	0.687689	-2.47874	0.0131848	0.511465	0.92463
	TCGA	AC025594.2	1.45219	2.47866	0.0131878	1.0812	1.95049
	TCGA	NBPF1	0.687986	-2.47852	0.0131929	0.511848	0.924738
	TCGA	RNF144B	0.688071	-2.47768	0.0132239	0.51191	0.924854
	TCGA	PYHIN1	0.685703	-2.47738	0.013235	0.508741	0.924221
	TCGA	RAB11FIP4	0.685258	-2.4772	0.0132417	0.508138	0.924116
	TCGA	EPM2AIP1	0.687818	-2.47627	0.0132763	0.511487	0.924939
	TCGA	GPN1	1.45676	2.47585	0.0132921	1.08154	1.96214
	TCGA	ZNF554	0.685826	-2.4758	0.0132936	0.508806	0.924431
	TCGA	PPFIBP2	0.688632	-2.47539	0.0133092	0.512517	0.925264
	TCGA	NFATC2	0.685297	-2.47534	0.0133108	0.508076	0.924334
	TCGA	FAM26D	1.54435	2.47531	0.0133122	1.0947	2.17869
	TCGA	HOXC9	1.4509	2.47458	0.0133392	1.08047	1.94832
	TCGA	LPXN	0.686187	-2.47425	0.0133517	0.509192	0.924706
	TCGA	PTRH1	0.687433	-2.47388	0.0133655	0.510828	0.925096
	TCGA	SCMH1	0.688222	-2.47387	0.0133657	0.511878	0.925317
	TCGA	UBALD2	1.45425	2.4737	0.0133723	1.08088	1.9566
	TCGA	LRRC10B	0.689677	-2.4731	0.0133948	0.513771	0.925809
	TCGA	ABCC11	1.44928	2.47276	0.0134073	1.07999	1.94484
	TCGA	SCML2	1.45009	2.4726	0.0134134	1.08009	1.94683
	TCGA	IGFLR1	0.687474	-2.47247	0.0134183	0.510795	0.925264
	TCGA	MYEOV	1.45047	2.47242	0.0134203	1.08013	1.94778
	TCGA	GNAO1	0.687884	-2.47232	0.0134239	0.511332	0.925395
	TCGA	NUP210L	0.688413	-2.47221	0.0134279	0.512031	0.925554
	TCGA	TMA16	1.45378	2.4722	0.0134283	1.08061	1.95582
	TCGA	AC245033.1	1.60741	2.47104	0.013472	1.10314	2.34219
	TCGA	ABCA3	0.686744	-2.47053	0.0134913	0.509704	0.925277
	TCGA	FYB2	0.688083	-2.47045	0.0134944	0.511482	0.925658
	TCGA	LMOD3	0.688503	-2.47022	0.0135028	0.512028	0.9258
	TCGA	GJA10	1.56621	2.47005	0.0135095	1.09708	2.23594
	TCGA	TRAK2	0.689436	-2.46948	0.0135311	0.513228	0.926142
	TCGA	RORA	0.682289	-2.46945	0.0135322	0.503722	0.924156
	TCGA	CROT	0.688157	-2.46936	0.0135353	0.511515	0.925799
	TCGA	LRRC66	1.44885	2.46936	0.0135353	1.07949	1.9446
	TCGA	CDC45	1.45106	2.46935	0.0135357	1.07983	1.94993
	TCGA	ANXA2	1.44969	2.469	0.0135491	1.07957	1.9467
	TCGA	C14ORF28	0.688258	-2.46886	0.0135546	0.511618	0.925884
	TCGA	PNO1	1.45435	2.4679	0.0135907	1.08014	1.9582
	TCGA	HOMER2	0.688984	-2.46692	0.013628	0.512467	0.9263
	TCGA	SLC25A47	1.44995	2.46659	0.0136407	1.0793	1.94789
	TCGA	EGLN3	1.44955	2.46528	0.0136906	1.07907	1.94724
	TCGA	PTP4A3	0.689714	-2.46512	0.0136969	0.513332	0.926702
	TCGA	CORO1A	0.689912	-2.46498	0.013702	0.513588	0.926771
	TCGA	CYFIP2	0.68961	-2.46489	0.0137057	0.513179	0.926699
	TCGA	HOXB8	1.44927	2.46488	0.013706	1.07897	1.94665
	TCGA	SEZ6L	0.689532	-2.46455	0.0137185	0.513053	0.926714
	TCGA	CIITA	0.687803	-2.46418	0.0137327	0.510723	0.92628
	TCGA	FCRL6	0.68954	-2.46407	0.0137369	0.513035	0.92677
	TCGA	C1GALT1	1.4504	2.46372	0.0137504	1.07899	1.94965
	TCGA	ARMCX6	0.690007	-2.46336	0.0137641	0.513616	0.926977
	TCGA	GTF3C6	1.45425	2.46334	0.0137649	1.07953	1.95905
	TCGA	OR51I2	0.410161	-2.46319	0.0137709	0.201828	0.833542
	TCGA	MIF	1.45858	2.46276	0.0137872	1.08011	1.96967
	TCGA	SBSN	1.44973	2.46263	0.0137921	1.07875	1.94829
	TCGA	AP004243.1	0.688187	-2.4619	0.0138205	0.511094	0.926641
	TCGA	PNMA6E	0.652238	-2.46177	0.0138253	0.464134	0.916576
	TCGA	CHAD	0.687996	-2.4611	0.013851	0.510791	0.926678
	TCGA	DERL1	1.45523	2.46107	0.0138524	1.07938	1.96195
	TCGA	ZMYND15	0.688314	-2.46097	0.0138563	0.511207	0.92678
	TCGA	MPEG1	0.687381	-2.46089	0.0138595	0.509958	0.926533
	TCGA	ACTB	1.44932	2.46087	0.0138601	1.07846	1.9477
	TCGA	OR4N5	2.60288	2.46072	0.0138657	1.21491	5.5765
	TCGA	CNR2	0.687981	-2.4602	0.0138859	0.510715	0.926775
	TCGA	WNT2B	0.687371	-2.46018	0.0138866	0.509901	0.926609
	TCGA	CTDSP2	0.689189	-2.46018	0.0138867	0.512326	0.927108
	TCGA	ZNF502	0.688995	-2.45993	0.0138964	0.512051	0.927082
	TCGA	TAS1R1	0.689845	-2.45917	0.013926	0.513141	0.9274
	TCGA	FOSB	0.688288	-2.45917	0.013926	0.51106	0.926975
	TCGA	BCL2L2-PABPN1	1.44735	2.45891	0.0139361	1.07791	1.94342
	TCGA	SLC24A5	0.689863	-2.4586	0.013948	0.51313	0.927468
	TCGA	ORC1	1.44676	2.45799	0.0139716	1.0777	1.9422
	TCGA	SATB1	0.690867	-2.45714	0.0140047	0.514382	0.927904
	TCGA	WDR3	1.44653	2.45687	0.0140152	1.07752	1.94191
	TCGA	C8ORF76	1.45287	2.45683	0.014017	1.07847	1.95725
	TCGA	NMI	1.4476	2.45656	0.0140275	1.07764	1.94456
	TCGA	LRP10	1.44611	2.45634	0.014036	1.07739	1.94102
	TCGA	NCOA4	0.690824	-2.45627	0.0140389	0.514271	0.92799
	TCGA	PECAM1	0.689002	-2.45624	0.0140401	0.511833	0.927498
	TCGA	H2AFZ	1.45432	2.456	0.0140493	1.07858	1.96095
	TCGA	TMEM230	1.44944	2.45567	0.0140624	1.0778	1.94921
	TCGA	CCT2	1.45227	2.45516	0.0140822	1.07816	1.95619
	TCGA	COLEC12	0.689251	-2.45433	0.0141147	0.512046	0.92778
	TCGA	TMX1	1.45099	2.45424	0.0141183	1.07785	1.9533
	TCGA	KCP	1.44755	2.45404	0.0141262	1.07731	1.94503
	TCGA	TLDC1	1.44627	2.45382	0.0141346	1.07709	1.94199
	TCGA	IER3	1.44536	2.45233	0.0141934	1.07676	1.94013
	TCGA	GGT2	0.690033	-2.45154	0.0142247	0.51292	0.928305
	TCGA	TUBA1B	1.45047	2.45134	0.0142324	1.07739	1.95272
	TCGA	FRMD8	1.44587	2.45095	0.0142479	1.07666	1.94169
	TCGA	JADE1	0.691588	-2.45047	0.014267	0.514935	0.928844
	TCGA	MAP4K1	0.690089	-2.45022	0.0142768	0.512913	0.928468
	TCGA	SPNS3	0.690643	-2.45003	0.0142844	0.513643	0.928639
	TCGA	NCF4	0.691117	-2.44984	0.0142921	0.514264	0.928788
	TCGA	TRIB3	1.44887	2.44943	0.0143082	1.07691	1.9493
	TCGA	EEF2K	0.691209	-2.44878	0.014334	0.514323	0.928931
	TCGA	GPX3	0.692229	-2.44874	0.0143356	0.515687	0.929209
	TCGA	OTUB1	1.44735	2.44863	0.0143399	1.07658	1.94581
	TCGA	ZMYND11	0.68961	-2.44846	0.0143469	0.512162	0.928538
	TCGA	CCDC182	0.615971	-2.448	0.0143652	0.417902	0.907918
	TCGA	NLRP3	0.6894	-2.44726	0.0143948	0.511806	0.928617
	TCGA	EIF3H	1.45341	2.44703	0.0144039	1.07726	1.9609
	TCGA	ELOVL6	1.44497	2.44701	0.0144048	1.07601	1.94043
	TCGA	KCTD7	0.688295	-2.44675	0.0144149	0.510298	0.928378
	TCGA	TNNC2	0.691376	-2.44646	0.0144269	0.514401	0.929236
	TCGA	ANKRD2	1.44611	2.44585	0.0144509	1.07603	1.94346
	TCGA	TBL2	1.4448	2.44568	0.0144578	1.07582	1.94034
	TCGA	VEGFC	1.44522	2.44412	0.0145206	1.07568	1.94172
	TCGA	OAT	0.692648	-2.44365	0.0145395	0.515933	0.92989
	TCGA	GPR75	0.689346	-2.4436	0.0145416	0.511506	0.929017
	TCGA	ATG2B	0.690571	-2.44341	0.0145494	0.513133	0.929365
	TCGA	FLT3	0.688591	-2.44269	0.0145781	0.51044	0.928919
	TCGA	OR2L2	1.86658	2.44246	0.0145876	1.13121	3.08
	TCGA	KSR2	0.689859	-2.44214	0.0146006	0.512101	0.929319
	TCGA	NFATC1	0.690237	-2.44212	0.0146012	0.512606	0.929421
	TCGA	MRPL12	1.44937	2.44165	0.0146204	1.07596	1.95237
	TCGA	HLA-DQA1	0.689843	-2.44157	0.0146234	0.512045	0.929379
	TCGA	PLA2G3	0.692043	-2.44121	0.0146382	0.51497	0.930004
	TCGA	PPT2	1.44262	2.44074	0.0146573	1.07485	1.93622
	TCGA	DNTTIP2	1.44675	2.44056	0.0146643	1.07544	1.94626
	TCGA	FICD	0.691081	-2.4403	0.0146753	0.513622	0.929852
	TCGA	BACH1	1.4449	2.44015	0.014681	1.07511	1.94188
	TCGA	MKNK1	0.690969	-2.43996	0.0146888	0.513452	0.92986
	TCGA	HAPLN2	1.44561	2.43988	0.014692	1.07518	1.94366
	TCGA	ATXN1	0.689429	-2.43957	0.0147047	0.511365	0.929497
	TCGA	CYBB	0.689643	-2.43871	0.0147396	0.511598	0.929651
	TCGA	FNDC3B	1.44462	2.43814	0.014763	1.07481	1.94166
	TCGA	CDH23	0.689552	-2.43796	0.0147706	0.511428	0.929713
	TCGA	GPR55	0.691569	-2.43748	0.0147899	0.514101	0.930299
	TCGA	RECQL	1.44823	2.43692	0.0148129	1.07518	1.95072
	TCGA	RBM38	0.690615	-2.43617	0.0148437	0.51274	0.930197
	TCGA	AMH	1.44193	2.43599	0.0148511	1.07414	1.93565
	TCGA	CD80	0.689672	-2.43565	0.0148652	0.511445	0.930009
	TCGA	ARIH2OS	0.693437	-2.43536	0.0148768	0.516477	0.93103
	TCGA	MSL3	0.691146	-2.43476	0.0149016	0.513363	0.930497
	TCGA	CDA	1.44555	2.43465	0.014906	1.07449	1.94476
	TCGA	FRMPD2	0.693579	-2.43396	0.0149345	0.51658	0.931224
	TCGA	CD79B	0.692817	-2.43348	0.0149546	0.515525	0.93108
	TCGA	CLEC4F	0.692592	-2.4331	0.01497	0.5152	0.931064
	TCGA	HMCN2	0.692226	-2.433	0.0149743	0.514702	0.93098
	TCGA	GPR34	0.690396	-2.43228	0.0150039	0.512202	0.930582
	TCGA	OR10Q1	0.618408	-2.43193	0.0150187	0.419814	0.910946
	TCGA	OR51E1	1.44291	2.43169	0.0150286	1.07372	1.93905
	TCGA	DNAJC5	0.692467	-2.43139	0.0150409	0.514924	0.931225
	TCGA	STKLD1	0.692627	-2.43132	0.0150437	0.515135	0.931274
	TCGA	SAXO1	0.694295	-2.43018	0.0150914	0.517306	0.931838
	TCGA	STK32A	0.69156	-2.42939	0.0151242	0.513581	0.931216
	TCGA	RABL2A	0.692495	-2.42833	0.0151686	0.51477	0.93158
	TCGA	PCDH15	0.690856	-2.42805	0.0151802	0.512552	0.931186
	TCGA	COL6A6	0.691856	-2.42798	0.015183	0.51389	0.931454
	TCGA	CGNL1	0.693071	-2.42786	0.0151884	0.515515	0.931784
	TCGA	ZNF202	0.690775	-2.42766	0.0151965	0.51242	0.93121
	TCGA	CCDC88C	0.68912	-2.42678	0.0152334	0.510147	0.930881
	TCGA	POLQ	1.43962	2.42666	0.0152384	1.07259	1.93224
	TCGA	CIRBP	0.691991	-2.42651	0.0152449	0.513979	0.931657
	TCGA	ZBTB49	0.689588	-2.42507	0.0153054	0.510666	0.9312
	TCGA	NUMBL	1.43953	2.42507	0.0153056	1.07237	1.93241
	TCGA	AL162231.1	0.69365	-2.42456	0.0153271	0.516085	0.932308
	TCGA	PPP1R16B	0.691566	-2.42453	0.0153283	0.513282	0.931774
	TCGA	CEP152	1.43874	2.42363	0.0153661	1.07207	1.93082
	TCGA	YARS2	1.44145	2.42348	0.0153725	1.07244	1.93743
	TCGA	CD53	0.691453	-2.42341	0.0153757	0.51306	0.931873
	TCGA	UBXN11	0.691035	-2.42301	0.0153925	0.512474	0.931811
	TCGA	PHF11	0.693488	-2.42291	0.0153966	0.515764	0.932453
	TCGA	FAM159A	0.692918	-2.42284	0.0153995	0.514993	0.932315
	TCGA	MBTPS2	1.44159	2.42226	0.0154242	1.0723	1.93805
	TCGA	MASP2	0.691236	-2.422	0.0154353	0.512681	0.931979
	TCGA	ZNF671	0.69265	-2.42196	0.015437	0.514577	0.932347
	TCGA	NFIX	0.693866	-2.42194	0.015438	0.516212	0.932662
	TCGA	SEC14L4	0.692586	-2.42186	0.0154413	0.514484	0.932342
	TCGA	FAM174B	0.692277	-2.42175	0.0154458	0.514062	0.932275
	TCGA	RAB3C	0.693742	-2.42169	0.0154487	0.516029	0.932658
	TCGA	SDCBP2	1.44016	2.42167	0.0154493	1.07202	1.93473
	TCGA	ZNF708	0.691654	-2.42145	0.0154587	0.513206	0.932149
	TCGA	NDUFB7	0.694611	-2.42144	0.0154591	0.517183	0.932909
	TCGA	LST1	0.695013	-2.42142	0.0154599	0.517724	0.933014
	TCGA	ARL14	1.43926	2.42132	0.0154643	1.07184	1.93261
	TCGA	ARMC1	1.44253	2.42122	0.0154685	1.0723	1.9406
	TCGA	CEP55	1.44076	2.42098	0.0154788	1.07201	1.93636
	TCGA	VIRMA	1.44105	2.42089	0.0154826	1.07204	1.93707
	TCGA	C16ORF54	0.693176	-2.42036	0.015505	0.515183	0.932664
	TCGA	LPAR6	0.693422	-2.42007	0.0155176	0.515495	0.932761
	TCGA	CDON	0.691817	-2.41991	0.0155243	0.513328	0.932368
	TCGA	IL17F	0.667747	-2.41943	0.015545	0.481427	0.926174
	TCGA	SMARCD3	0.695116	-2.41927	0.0155517	0.517727	0.933285
	TCGA	CCL14	0.69482	-2.41799	0.0156065	0.517247	0.933355
	TCGA	IGSF6	0.692688	-2.4178	0.0156145	0.514364	0.932833
	TCGA	KCNQ4	0.693142	-2.4176	0.0156234	0.514962	0.932973
	TCGA	BCL2L13	1.44147	2.41735	0.0156342	1.07164	1.93895
	TCGA	CCDC32	0.694882	-2.41656	0.0156678	0.51724	0.933533
	TCGA	RGS18	0.692015	-2.41654	0.0156689	0.51338	0.932807
	TCGA	PSMD2	1.44182	2.41653	0.0156692	1.07158	1.93997
	TCGA	DNAH8	0.690115	-2.41627	0.0156804	0.510813	0.932354
	TCGA	CUL9	0.690367	-2.41583	0.0156996	0.511123	0.93247
	TCGA	HSPBAP1	0.693984	-2.41581	0.0157002	0.515983	0.933391
	TCGA	DOK1	0.695424	-2.41498	0.0157361	0.517871	0.933851
	TCGA	CLDN23	0.695144	-2.41409	0.0157747	0.517438	0.933882
	TCGA	BUB1	1.43728	2.41261	0.0158389	1.07043	1.92987
	TCGA	RBMY1E	2.99331	2.4126	0.0158393	1.22838	7.29411
	TCGA	YWHAQ	1.44237	2.41246	0.0158453	1.07112	1.9423
	TCGA	TSC22D2	1.43833	2.4124	0.0158477	1.07055	1.93247
	TCGA	DIP2B	1.43782	2.41131	0.0158955	1.07033	1.93149
	TCGA	KCNMA1	0.694486	-2.41125	0.0158978	0.51637	0.934041
	TCGA	GMIP	0.693898	-2.41039	0.0159357	0.515523	0.933992
	TCGA	PCDHB7	0.692485	-2.41002	0.0159517	0.513598	0.933679
	TCGA	P2RX7	0.692809	-2.40987	0.0159581	0.514024	0.933778
	TCGA	B4GALT4	1.43661	2.40899	0.0159967	1.06986	1.92909
	TCGA	PAK2	1.43701	2.40884	0.0160034	1.0699	1.9301
	TCGA	ZNF662	0.695205	-2.40869	0.0160101	0.517176	0.934516
	TCGA	AC010325.1	1.4375	2.40861	0.0160135	1.06993	1.93134
	TCGA	PLEK2	1.43869	2.40797	0.0160417	1.07001	1.93438
	TCGA	AKNA	0.691525	-2.40774	0.0160517	0.512162	0.933703
	TCGA	SCAI	0.693721	-2.40768	0.0160543	0.515113	0.93426
	TCGA	SPP1	1.43603	2.40558	0.0161469	1.06933	1.92846
	TCGA	CLEC9A	0.695307	-2.40516	0.0161653	0.517091	0.934946
	TCGA	PLCL1	0.694731	-2.405	0.0161726	0.516303	0.934822
	TCGA	SLC5A4	0.691653	-2.40492	0.0161762	0.512154	0.934064
	TCGA	CYSLTR1	0.69588	-2.40487	0.0161781	0.517845	0.935122
	TCGA	ZNF330	0.695567	-2.40471	0.0161855	0.517413	0.935064
	TCGA	UBE2H	1.43541	2.40445	0.0161969	1.0691	1.92722
	TCGA	TMEM11	1.44299	2.40388	0.0162223	1.07007	1.94588
	TCGA	C20ORF194	0.6938	-2.40386	0.016223	0.514975	0.934722
	TCGA	CCT7	1.44013	2.40338	0.0162444	1.06961	1.939
	TCGA	MSANTD3	1.43731	2.40282	0.0162692	1.06915	1.93226
	TCGA	BPIFB2	0.695734	-2.40268	0.0162753	0.517509	0.935338
	TCGA	TTC19	0.696875	-2.40228	0.0162931	0.519025	0.935666
	TCGA	PSMC4	1.43662	2.40125	0.0163391	1.06885	1.93093
	TCGA	GFM1	1.43512	2.4	0.016395	1.06848	1.92757
	TCGA	FABP9	1.52423	2.39893	0.0164431	1.08018	2.15083
	TCGA	KLRB1	0.695181	-2.39885	0.0164469	0.516517	0.935645
	TCGA	RPF2	1.43714	2.39836	0.0164688	1.06854	1.9329
	TCGA	GALNT2	1.43313	2.39831	0.0164711	1.06798	1.92312
	TCGA	FAIM2	0.696921	-2.39825	0.0164737	0.51883	0.936141
	TCGA	E2F8	1.43583	2.39778	0.016495	1.06828	1.92983
	TCGA	ZNF362	0.695488	-2.39752	0.0165063	0.516847	0.935873
	TCGA	LNP1	0.696237	-2.39729	0.0165169	0.517844	0.936084
	TCGA	HCLS1	0.696254	-2.39709	0.0165257	0.517854	0.936111
	TCGA	CCDC40	0.695543	-2.3969	0.0165343	0.516882	0.935959
	TCGA	POU2AF1	0.693346	-2.39677	0.0165402	0.513909	0.935434
	TCGA	SLF1	1.43452	2.39629	0.0165621	1.06791	1.927
	TCGA	MYO1F	0.69573	-2.39615	0.0165684	0.517086	0.936092
	TCGA	TRPM1	0.697088	-2.39614	0.0165689	0.518922	0.936426
	TCGA	MCM10	1.43335	2.39597	0.0165764	1.06771	1.92422
	TCGA	RNF130	0.697244	-2.39589	0.0165799	0.519117	0.936492
	TCGA	TXNDC15	0.697208	-2.39529	0.0166074	0.51903	0.936553
	TCGA	ARG2	0.698092	-2.39504	0.0166184	0.520212	0.936797
	TCGA	PTGDS	0.697439	-2.39496	0.0166221	0.519321	0.936647
	TCGA	CEP104	0.694978	-2.39473	0.0166324	0.51598	0.936072
	TCGA	DCLK3	1.43451	2.39461	0.0166381	1.06768	1.92736
	TCGA	TCP1	1.43521	2.39403	0.0166644	1.0677	1.92921
	TCGA	DEFB113	11.2855	2.3937	0.0166792	1.55138	82.0961
	TCGA	MTHFS	1.43705	2.39257	0.0167309	1.06776	1.93407
	TCGA	C11ORF53	0.695653	-2.3921	0.0167524	0.516722	0.936544
	TCGA	GOT1	1.43357	2.39179	0.0167663	1.06719	1.92574
	TCGA	C11ORF91	1.43364	2.39138	0.0167851	1.06714	1.92599
	TCGA	CADM1	0.697495	-2.39054	0.0168238	0.519114	0.937172
	TCGA	PI3	1.43366	2.39039	0.0168304	1.06702	1.9263
	TCGA	SENP7	0.697567	-2.38944	0.0168743	0.519141	0.937317
	TCGA	CKAP2L	1.43338	2.38933	0.0168791	1.06684	1.92586
	TCGA	FUBP3	1.43001	2.38921	0.0168846	1.06637	1.91766
	TCGA	HSFX1	0.693928	-2.38881	0.0169029	0.514181	0.936509
	TCGA	ELMO2	0.69559	-2.38878	0.0169043	0.516423	0.936915
	TCGA	CLEC12A	0.69753	-2.38848	0.0169182	0.51903	0.937419
	TCGA	SERPINC1	0.697266	-2.3872	0.0169775	0.518589	0.937505
	TCGA	ZNF625	0.696481	-2.38629	0.0170195	0.517469	0.937422
	TCGA	PGAM4	1.43136	2.38596	0.0170345	1.06612	1.92173
	TCGA	SESN3	0.697732	-2.38588	0.0170382	0.519137	0.937769
	TCGA	FGD3	0.696956	-2.38507	0.0170757	0.518032	0.937677
	TCGA	ASB16	0.696887	-2.38482	0.0170873	0.517923	0.93769
	TCGA	NAIP	0.691363	-2.38466	0.0170948	0.510458	0.93638
	TCGA	SPDL1	1.43046	2.38399	0.0171262	1.06574	1.91998
	TCGA	SNX10	1.43558	2.38396	0.0171275	1.06642	1.93254
	TCGA	SLC13A2	0.696739	-2.38376	0.0171366	0.517654	0.937778
	TCGA	RBFOX1	0.697588	-2.38363	0.017143	0.518796	0.937997
	TCGA	UPP1	1.4316	2.38214	0.0172122	1.06565	1.92322
	TCGA	CDC37	1.42991	2.3817	0.0172329	1.06537	1.91918
	TCGA	MAOB	0.698849	-2.3808	0.0172749	0.520325	0.938626
	TCGA	AC092042.3	0.697354	-2.38058	0.0172852	0.518282	0.938296
	TCGA	LTB	0.698481	-2.38058	0.0172855	0.519811	0.938565
	TCGA	SOWAHC	1.43283	2.38038	0.0172946	1.06558	1.92664
	TCGA	INCENP	1.42936	2.38038	0.017295	1.06513	1.91816
	TCGA	PHOSPHO1	0.693077	-2.37998	0.0173138	0.512461	0.937349
	TCGA	VWA2	0.69806	-2.37916	0.017352	0.519148	0.93863
	TCGA	TSKU	1.43451	2.37894	0.0173626	1.06561	1.93112
	TCGA	LYPD5	1.43208	2.37847	0.0173845	1.06523	1.92527
	TCGA	ZNF774	0.6973	-2.37795	0.0174092	0.518039	0.938592
	TCGA	SRSF9	1.43238	2.37784	0.0174143	1.06519	1.92616
	TCGA	INHA	1.43009	2.37775	0.0174187	1.06487	1.92056
	TCGA	TPSB2	0.698872	-2.37668	0.0174691	0.520089	0.939112
	TCGA	CYP2W1	1.42854	2.37655	0.0174754	1.06451	1.91706
	TCGA	LCN1	1.42933	2.3765	0.0174777	1.06461	1.91899
	TCGA	POLR3G	1.43082	2.37634	0.0174853	1.06478	1.92269
	TCGA	SCAP	0.697964	-2.3763	0.0174874	0.518832	0.938943
	TCGA	LMF1	0.695981	-2.37627	0.0174884	0.516144	0.938478
	TCGA	STIL	1.42846	2.37618	0.0174929	1.06445	1.91695
	TCGA	KRT80	1.43012	2.37581	0.0175106	1.06462	1.9211
	TCGA	PKNOX2	0.698476	-2.3757	0.0175158	0.519487	0.939133
	TCGA	GPR78	1.42974	2.3756	0.0175204	1.06455	1.92022
	TCGA	ZNF396	0.699853	-2.37483	0.0175571	0.521303	0.939559
	TCGA	TLR2	0.698105	-2.37454	0.0175709	0.518909	0.939182
	TCGA	NWD1	0.698861	-2.37445	0.0175752	0.51993	0.93937
	TCGA	TMSB10	1.43523	2.37392	0.0176005	1.06503	1.93411
	TCGA	FZD4	0.698065	-2.37352	0.0176193	0.518789	0.939292
	TCGA	ALG5	0.699495	-2.37327	0.0176312	0.520715	0.939656
	TCGA	PRKACA	0.698121	-2.37327	0.0176312	0.518849	0.939335
	TCGA	KCNJ5	0.697231	-2.37294	0.0176469	0.517621	0.939165
	TCGA	GLIPR1L2	0.700044	-2.37246	0.0176702	0.521409	0.93988
	TCGA	RAD51	1.43059	2.37242	0.0176721	1.06423	1.92307
	TCGA	IGSF10	0.698244	-2.37231	0.0176774	0.518954	0.939477
	TCGA	CRYBG2	1.42883	2.37225	0.0176801	1.06398	1.91879
	TCGA	KHDRBS2	0.698509	-2.37167	0.017708	0.519272	0.939614
	TCGA	ADAMTSL2	0.699132	-2.37129	0.0177262	0.520093	0.939804
	TCGA	CLEC16A	0.698205	-2.37107	0.0177365	0.51882	0.939613
	TCGA	REEP6	1.43062	2.37101	0.0177396	1.06405	1.92348
	TCGA	2023-03-02	0.700745	-2.37097	0.0177415	0.522267	0.940217
	TCGA	EPOR	0.696459	-2.37092	0.017744	0.516443	0.939223
	TCGA	RGL2	0.69854	-2.37077	0.0177509	0.519255	0.939726
	TCGA	CAPNS1	1.43896	2.37067	0.0177561	1.06508	1.9441
	TCGA	NUP37	1.43168	2.37067	0.0177561	1.06414	1.92616
	TCGA	ACOT7	1.42903	2.37046	0.0177659	1.06377	1.9197
	TCGA	ANOS1	0.699569	-2.37044	0.0177667	0.520632	0.940004
	TCGA	FCGR1B	0.699227	-2.37042	0.0177677	0.520166	0.939927
	TCGA	CD28	0.698196	-2.37039	0.0177693	0.518764	0.939691
	TCGA	TRIM55	0.698644	-2.37027	0.0177751	0.519365	0.93981
	TCGA	RGS14	0.698282	-2.36992	0.017792	0.51885	0.939767
	TCGA	CATSPERG	0.69808	-2.36989	0.0177936	0.518574	0.939724
	TCGA	GNG2	0.696961	-2.36953	0.0178109	0.517032	0.939505
	TCGA	MYO1H	0.695467	-2.36897	0.0178375	0.514973	0.939223
	TCGA	HBQ1	1.42742	2.36885	0.0178436	1.06335	1.91614
	TCGA	GPRIN2	0.694634	-2.36871	0.0178504	0.51383	0.93906
	TCGA	PTPRN	1.42782	2.3683	0.0178698	1.06333	1.91725
	TCGA	DDX41	1.4289	2.36742	0.0179125	1.06335	1.92011
	TCGA	FCHSD2	0.698378	-2.3673	0.0179185	0.51881	0.940098
	TCGA	LHFPL2	1.43009	2.36728	0.0179192	1.06349	1.92307
	TCGA	PMAIP1	1.42678	2.36717	0.0179246	1.06305	1.91497
	TCGA	BMP1	1.4278	2.36631	0.0179665	1.06306	1.91768
	TCGA	GATA2	0.699666	-2.36618	0.0179728	0.520487	0.940528
	TCGA	MYO9A	0.699776	-2.36609	0.0179771	0.520631	0.940564
	TCGA	POLR1A	1.42571	2.3658	0.0179912	1.06273	1.91266
	TCGA	KAZN	0.697428	-2.36571	0.0179953	0.517417	0.940065
	TCGA	LINGO2	1.4276	2.36552	0.0180047	1.06293	1.91737
	TCGA	TSPAN7	0.700878	-2.36541	0.0180099	0.522087	0.940897
	TCGA	ZNF597	0.698253	-2.36518	0.0180211	0.518502	0.940319
	TCGA	PPP5C	1.42997	2.36509	0.0180256	1.06318	1.9233
	TCGA	EFNA5	1.42941	2.36503	0.0180287	1.0631	1.92195
	TCGA	PCOTH	0.698784	-2.36468	0.0180455	0.519191	0.940501
	TCGA	FAM184A	0.700438	-2.36452	0.0180535	0.52143	0.940901
	TCGA	SEMA3C	1.42803	2.36369	0.0180938	1.06275	1.91887
	TCGA	HIST1H4I	1.42878	2.36359	0.0180986	1.06283	1.92075
	TCGA	NETO2	1.42765	2.36333	0.0181115	1.06265	1.91801
	TCGA	PURG	0.699737	-2.36267	0.0181437	0.520356	0.940957
	TCGA	ZMYND12	0.70141	-2.36257	0.0181487	0.522627	0.941352
	TCGA	DOCK8	0.698783	-2.36228	0.0181632	0.519033	0.940785
	TCGA	ARRDC5	0.699466	-2.3622	0.0181668	0.519956	0.94095
	TCGA	ATAD2	1.42613	2.36217	0.0181681	1.0623	1.91457
	TCGA	FTMT	1.77764	2.36198	0.0181778	1.10287	2.86527
	TCGA	SSBP1	1.43448	2.36152	0.0182004	1.06327	1.93528
	TCGA	HNRNPA1	1.42768	2.36088	0.0182317	1.06233	1.91867
	TCGA	STXBP5	1.42718	2.3604	0.0182554	1.0622	1.91756
	TCGA	NBEA	0.699734	-2.35987	0.0182814	0.520169	0.941287
	TCGA	MAU2	0.696601	-2.35982	0.0182836	0.51591	0.940577
	TCGA	NOD1	0.700608	-2.35972	0.0182889	0.521348	0.941504
	TCGA	RALGDS	0.696093	-2.35921	0.0183138	0.515181	0.940535
	TCGA	CYB5A	0.701528	-2.35921	0.0183141	0.522569	0.941774
	TCGA	MYO1E	1.42726	2.35908	0.0183204	1.06204	1.91809
	TCGA	FCER1A	0.701051	-2.35877	0.0183358	0.52189	0.941717
	TCGA	FURIN	1.42815	2.35844	0.0183522	1.06206	1.92042
	TCGA	CRP	1.42521	2.35838	0.0183548	1.06169	1.91322
	TCGA	SPRY2	0.701658	-2.35796	0.0183757	0.522664	0.94195
	TCGA	PLCB2	0.700848	-2.35788	0.0183798	0.521555	0.941776
	TCGA	RBBP9	0.701215	-2.35701	0.0184226	0.521999	0.941961
	TCGA	ZFP2	0.700508	-2.357	0.0184234	0.521035	0.941803
	TCGA	TMEM53	0.701796	-2.35611	0.0184673	0.522733	0.942198
	TCGA	C1QL1	1.42657	2.35601	0.0184725	1.06154	1.91712
	TCGA	UVSSA	0.697668	-2.35561	0.0184922	0.51708	0.941324
	TCGA	NSMCE2	1.42665	2.35482	0.0185317	1.06139	1.91761
	TCGA	CLEC2D	0.699167	-2.35463	0.018541	0.519054	0.94178
	TCGA	MGMT	0.702129	-2.35437	0.0185543	0.523073	0.942479
	TCGA	PGS1	0.698256	-2.35374	0.0185856	0.517757	0.941681
	TCGA	PLOD2	1.42576	2.35342	0.0186016	1.0611	1.91576
	TCGA	GGTLC3	0.700864	-2.35303	0.0186212	0.521259	0.942353
	TCGA	CDC42BPG	0.699092	-2.35284	0.0186305	0.518834	0.941977
	TCGA	TPSAB1	0.701371	-2.35269	0.0186384	0.521928	0.942508
	TCGA	YTHDF2	0.702752	-2.35266	0.0186398	0.523812	0.942821
	TCGA	SNRPD1	1.42648	2.35253	0.0186462	1.06107	1.91774
	TCGA	ACADSB	0.699359	-2.35235	0.0186553	0.519165	0.942096
	TCGA	KCNC3	0.697485	-2.35221	0.0186623	0.516609	0.941691
	TCGA	SMPD2	0.699865	-2.35205	0.0186704	0.519834	0.942245
	TCGA	FUCA1	0.702733	-2.35182	0.018682	0.52373	0.942915
	TCGA	AL136295.3	0.701641	-2.35172	0.0186871	0.522233	0.942683
	TCGA	TREML2	0.699271	-2.35168	0.0186889	0.519001	0.942156
	TCGA	VPS53	0.701097	-2.35133	0.0187064	0.521466	0.942607
	TCGA	C14ORF180	0.701783	-2.3508	0.0187333	0.522366	0.942823
	TCGA	PELO	1.42441	2.35037	0.0187548	1.06052	1.91316
	TCGA	ENO1	1.42441	2.35009	0.0187688	1.06048	1.91321
	TCGA	TTC6	0.699251	-2.34956	0.0187956	0.518834	0.942405
	TCGA	SPATA6L	0.70175	-2.34949	0.0187992	0.522236	0.942971
	TCGA	HSF2	0.701457	-2.34913	0.0188175	0.521812	0.942949
	TCGA	ZNF691	0.702237	-2.34902	0.0188229	0.52287	0.943135
	TCGA	CCT5	1.42409	2.34898	0.0188248	1.0603	1.9127
	TCGA	PIFO	0.702938	-2.34895	0.0188265	0.523822	0.943299
	TCGA	TEX15	1.42339	2.34885	0.0188313	1.06019	1.91101
	TCGA	MYCL	0.701208	-2.34865	0.0188414	0.521441	0.94295
	TCGA	IL34	0.702536	-2.3476	0.0188947	0.523185	0.943369
	TCGA	ETV5	0.702984	-2.34745	0.0189023	0.523788	0.943486
	TCGA	JPH4	0.702656	-2.34731	0.0189097	0.52333	0.943431
	TCGA	CA5B	0.701745	-2.34729	0.0189107	0.522083	0.943231
	TCGA	PRDX6	1.42853	2.34717	0.0189165	1.0606	1.9241
	TCGA	FUBP1	1.42212	2.34644	0.0189539	1.05972	1.90847
	TCGA	AGO4	0.700596	-2.34622	0.0189651	0.520447	0.943104
	TCGA	PCP4L1	0.703364	-2.34584	0.018984	0.524202	0.943761
	TCGA	EMCN	0.701816	-2.34579	0.0189868	0.522083	0.943425
	TCGA	PRRX2	1.42352	2.34562	0.0189953	1.05978	1.91211
	TCGA	MCM7	1.42522	2.34556	0.0189987	1.05998	1.9163
	TCGA	GAB2	0.701726	-2.3455	0.0190017	0.52194	0.94344
	TCGA	FFAR4	0.701546	-2.34546	0.0190034	0.521693	0.943404
	TCGA	GNMT	0.70184	-2.34509	0.0190223	0.522069	0.943513
	TCGA	LRFN3	1.42307	2.34471	0.0190417	1.0596	1.91122
	TCGA	KLHL41	0.699783	-2.34419	0.0190685	0.519204	0.943167
	TCGA	PSG4	1.42526	2.34338	0.0191097	1.05969	1.91694
	TCGA	C11ORF24	1.42284	2.34309	0.0191249	1.05936	1.91105
	TCGA	TMTC3	1.42541	2.34226	0.0191676	1.05956	1.91759
	TCGA	DXO	0.700969	-2.34216	0.0191723	0.520687	0.943671
	TCGA	SLC22A15	0.698452	-2.34195	0.0191833	0.517244	0.943143
	TCGA	C1ORF112	1.42167	2.34136	0.0192134	1.05899	1.90857
	TCGA	TTLL12	1.42249	2.34056	0.0192551	1.05898	1.91079
	TCGA	TMEM243	0.703137	-2.34029	0.0192687	0.523526	0.94437
	TCGA	USP44	0.703369	-2.33986	0.0192912	0.523814	0.944472
	TCGA	IL7R	0.700853	-2.33985	0.0192915	0.520375	0.943923
	TCGA	MSANTD3-TMEFF1	1.42288	2.33958	0.0193054	1.0589	1.91199
	TCGA	TUBE1	0.702151	-2.33943	0.0193131	0.52212	0.944257
	TCGA	KLHL9	0.702783	-2.33901	0.0193348	0.522957	0.944445
	TCGA	BCAM	0.702819	-2.33884	0.0193435	0.522995	0.944473
	TCGA	TTC21B	0.699423	-2.33882	0.0193447	0.518358	0.943735
	TCGA	PARVG	0.701455	-2.33873	0.0193495	0.521123	0.944189
	TCGA	APOBEC1	1.42126	2.33842	0.0193656	1.05854	1.90825
	TCGA	HNRNPL	1.42268	2.33797	0.0193889	1.05866	1.91189
	TCGA	CC2D2B	0.699572	-2.33781	0.0193971	0.518493	0.943889
	TCGA	LARP1	1.42049	2.33764	0.019406	1.05835	1.90655
	TCGA	VENTX	0.700343	-2.33737	0.0194197	0.519515	0.94411
	TCGA	SIDT2	0.703678	-2.33707	0.0194356	0.524053	0.944871
	TCGA	IFT57	0.703847	-2.3362	0.0194808	0.524227	0.945011
	TCGA	CD84	0.700454	-2.33589	0.0194971	0.519569	0.944314
	TCGA	COL11A1	1.42573	2.33565	0.0195093	1.05871	1.91998
	TCGA	FARS2	0.704212	-2.33561	0.0195115	0.524688	0.94516
	TCGA	ADAM12	1.4236	2.3356	0.0195119	1.05845	1.91473
	TCGA	INSL3	1.42101	2.3355	0.0195175	1.05812	1.90835
	TCGA	NLRP10	1.5247	2.33524	0.019531	1.07013	2.17236
	TCGA	TRIM42	1.87948	2.33495	0.0195462	1.10665	3.19201
	TCGA	ETFB	1.42083	2.33487	0.0195505	1.05802	1.90807
	TCGA	ANKRD13A	0.699906	-2.33471	0.0195584	0.518744	0.944337
	TCGA	BPIFB1	0.703782	-2.33457	0.0195657	0.52403	0.945191
	TCGA	UGT3A1	0.695533	-2.33363	0.0196153	0.512724	0.943521
	TCGA	ADGRB3	0.702587	-2.33345	0.0196243	0.522321	0.945068
	TCGA	WDR91	0.703069	-2.33314	0.0196408	0.522959	0.945209
	TCGA	DIABLO	1.42399	2.33305	0.0196457	1.05815	1.91631
	TCGA	C5ORF67	0.70436	-2.33304	0.019646	0.524721	0.945498
	TCGA	SYT15	0.701815	-2.33297	0.0196497	0.521233	0.94496
	TCGA	DSC1	1.42278	2.33242	0.0196787	1.05792	1.91347
	TCGA	SLC3A2	1.42552	2.33216	0.0196925	1.05821	1.92033
	TCGA	SNRPA	1.42065	2.3318	0.0197113	1.05759	1.90836
	TCGA	SIT1	0.702654	-2.33173	0.0197147	0.522298	0.945289
	TCGA	ACSS3	0.704024	-2.33147	0.0197284	0.524156	0.945614
	TCGA	DMTN	0.703764	-2.33146	0.0197289	0.523799	0.945559
	TCGA	FAM129A	0.702477	-2.3311	0.0197479	0.522014	0.945327
	TCGA	INPP5A	0.703309	-2.33086	0.0197605	0.523136	0.945534
	TCGA	ANP32E	1.41879	2.33028	0.0197913	1.05716	1.90412
	TCGA	MEIS3	1.41936	2.32983	0.0198153	1.05717	1.90564
	TCGA	SBK1	0.703592	-2.32975	0.0198195	0.52345	0.945728
	TCGA	UBE2V2	1.4212	2.32954	0.0198303	1.05735	1.91026
	TCGA	HPS1	0.70399	-2.3293	0.0198429	0.523966	0.945866
	TCGA	AC104581.3	2.00872	2.32921	0.0198478	1.11692	3.61256
	TCGA	SEPT2	1.41922	2.32881	0.019869	1.05702	1.90554
	TCGA	CD300A	0.700029	-2.32844	0.0198887	0.518493	0.945126
	TCGA	GPR108	0.703199	-2.32761	0.0199328	0.522769	0.945901
	TCGA	FGR	0.703723	-2.3274	0.019944	0.523474	0.946038
	TCGA	GCDH	0.703324	-2.32734	0.0199473	0.522923	0.945961
	TCGA	CITED2	0.701561	-2.32699	0.0199656	0.520487	0.945628
	TCGA	SPATA21	0.700604	-2.32604	0.0200162	0.519116	0.94554
	TCGA	DCLRE1B	1.41853	2.32597	0.0200202	1.05656	1.90451
	TCGA	CLCN6	0.700216	-2.32546	0.0200475	0.518548	0.945529
	TCGA	TMPO	1.41874	2.32524	0.0200589	1.05648	1.90521
	TCGA	GALNT3	1.41736	2.32493	0.0200757	1.05628	1.90188
	TCGA	GRK3	0.703456	-2.3249	0.0200774	0.522941	0.946283
	TCGA	SLC25A16	0.704459	-2.32467	0.0200898	0.524301	0.946523
	TCGA	HGF	0.702709	-2.32433	0.0201078	0.52188	0.946194
	TCGA	KCNK17	0.704526	-2.32416	0.0201171	0.524358	0.946598
	TCGA	COQ10A	0.704209	-2.32383	0.0201344	0.523902	0.94657
	TCGA	ZNF781	0.704461	-2.32378	0.0201372	0.524245	0.94663
	TCGA	ELAVL1	1.42025	2.32314	0.0201718	1.05638	1.90947
	TCGA	CX3CR1	0.704458	-2.32301	0.0201786	0.524189	0.946722
	TCGA	C1ORF186	0.703431	-2.3229	0.0201845	0.522774	0.946519
	TCGA	ZNF728	0.70568	-2.3226	0.0202009	0.525839	0.947028
	TCGA	RAB3A	0.703391	-2.32256	0.0202027	0.522697	0.946552
	TCGA	ARF3	1.41904	2.32209	0.0202283	1.0561	1.90672
	TCGA	TNFRSF1A	1.42255	2.32173	0.0202474	1.05645	1.91552
	TCGA	WDR47	0.704194	-2.3216	0.0202547	0.523732	0.946837
	TCGA	ATRIP	0.704129	-2.32099	0.0202871	0.523603	0.946896
	TCGA	PCCA	0.705222	-2.32076	0.0202996	0.525088	0.947152
	TCGA	CD109	1.41722	2.32024	0.0203278	1.05564	1.90265
	TCGA	SWAP70	0.705174	-2.32018	0.020331	0.524983	0.947212
	TCGA	AC006030.1	0.701836	-2.32011	0.0203351	0.520403	0.946524
	TCGA	TM9SF1	1.41732	2.32006	0.0203378	1.05562	1.90296
	TCGA	MARVELD1	1.41717	2.31983	0.0203502	1.05558	1.90263
	TCGA	BIN2	0.704856	-2.31975	0.0203545	0.524517	0.947198
	TCGA	ABI2	0.704116	-2.31922	0.020383	0.523466	0.947108
	TCGA	RIBC1	0.704577	-2.31877	0.0204076	0.524069	0.947259
	TCGA	AP3S1	1.41792	2.31866	0.0204135	1.05551	1.90476
	TCGA	ERG	0.702921	-2.31811	0.0204436	0.521753	0.946994
	TCGA	PDAP1	1.42176	2.31791	0.0204543	1.05585	1.91449
	TCGA	ADAM33	0.702083	-2.31786	0.0204568	0.520591	0.94685
	TCGA	ZNF41	0.703602	-2.31761	0.0204706	0.522654	0.947196
	TCGA	CEP70	0.705111	-2.31748	0.0204774	0.524716	0.947525
[truncated: 8,969 more rows]

## Sheet: Table S3 
Table S3. Ten genes' relative influence on ICSMI.
var	rel.inf
GCDH	15.7676
ST3GAL4	12.5229
LDHA	12.5175
FKBP4	10.976
PEBP1	10.1868
DDIT4	8.96209
KIF14	8.36764
RRM2	7.3062
SERPINB5	7.25394
ST3GAL6	6.13932

## Sheet: Table S4
Table S4. ICSMI related genes.
Genes	Correlation	P-value
ICSMI	1	0
SLC2A1	0.660252	1.54184e-63
ANLN	0.645073	8.10562e-60
GAPDH	0.641555	5.51079e-59
LDHA	0.622781	1.01159e-54
ERO1A	0.614062	7.73009e-53
RRM2	0.613447	1.04404e-52
C16ORF89	-0.605983	3.81281e-51
CCNA2	0.605283	5.31894e-51
SFTA3	-0.598796	1.11497e-49
ARNTL2	0.594562	7.82826e-49
TMPRSS2	-0.593228	1.43806e-48
ARHGAP11A	0.588464	1.2329e-47
ACSS1	-0.586368	3.13783e-47
CCNB1	0.58619	3.39478e-47
CEP55	0.585559	4.49211e-47
NCAPG	0.585109	5.48082e-47
PLK1	0.584452	7.32527e-47
EXO1	0.581896	2.25062e-46
PRC1	0.579975	5.19814e-46
HMMR	0.579409	6.64462e-46
SKA3	0.578147	1.14673e-45
PRR11	0.577271	1.6726e-45
KIF23	0.576687	2.15072e-45
FOXM1	0.576217	2.63054e-45
CCNB2	0.570458	3.03224e-44
FAM117A	-0.568027	8.38978e-44
TPX2	0.566639	1.49397e-43
KIF11	0.566229	1.77091e-43
KIF4A	0.564434	3.717e-43
SELENBP1	-0.561696	1.14192e-42
TPI1	0.561494	1.23983e-42
FCGRT	-0.561277	1.35432e-42
B3GNT8	-0.56071	1.70587e-42
DLGAP5	0.560311	2.00653e-42
BZW1	0.559662	2.61076e-42
NEK2	0.559191	3.15879e-42
RAD51	0.558707	3.84079e-42
ECT2	0.557654	5.87156e-42
KNL1	0.5566	8.96802e-42
DEPDC1	0.555328	1.49173e-41
CIRBP	-0.554649	1.95577e-41
CKAP2L	0.553716	2.83492e-41
TMEM125	-0.552908	3.90417e-41
NKX2-1	-0.552611	4.3913e-41
OIP5	0.551729	6.22322e-41
BUB1B	0.551693	6.31149e-41
BTBD9	-0.5513	7.36972e-41
CTSH	-0.551073	8.05888e-41
ESYT3	-0.550352	1.06975e-40
CDK1	0.549674	1.39555e-40
CDC6	0.549085	1.7571e-40
KIF2C	0.548756	1.99845e-40
MAD2L1	0.548002	2.68146e-40
RACGAP1	0.547139	3.7512e-40
HJURP	0.5468	4.27862e-40
CDKN3	0.544583	1.00786e-39
GGTLC1	-0.543526	1.51296e-39
CDC20	0.543351	1.61793e-39
MKI67	0.542334	2.38757e-39
HMGA1	0.541915	2.80181e-39
BIRC5	0.541805	2.92245e-39
SGO1	0.54154	3.23268e-39
NUSAP1	0.541455	3.33989e-39
KIF18A	0.540443	4.90794e-39
KPNA2	0.540376	5.03406e-39
KIF14	0.539732	6.42633e-39
LYPD3	0.53923	7.77263e-39
SLC25A42	-0.539168	7.95584e-39
CDCA5	0.538903	8.79386e-39
SHCBP1	0.536809	1.93412e-38
PBK	0.536244	2.39065e-38
ADGRF5	-0.536179	2.44962e-38
CYP4B1	-0.533748	6.06369e-38
CHEK1	0.533535	6.5613e-38
DAPK2	-0.533443	6.78863e-38
MELK	0.533436	6.80592e-38
NCAPH	0.533287	7.19379e-38
PKM	0.531178	1.56783e-37
ORC1	0.530566	1.96359e-37
RAB10	0.530481	2.02597e-37
KIAA1524	0.529006	3.47736e-37
NAPSA	-0.528693	3.89886e-37
PKP2	0.528332	4.44836e-37
KIF20B	0.528279	4.5346e-37
GJB3	0.527557	5.89769e-37
RAD51AP1	0.52687	7.5705e-37
BUB1	0.526738	7.94125e-37
PLOD2	0.525578	1.20892e-36
CENPA	0.525152	1.40993e-36
ASPM	0.524571	1.73831e-36
SKA1	0.52395	2.17294e-36
FKBP4	0.523553	2.50657e-36
MTHFD2	0.523209	2.8357e-36
CXCL17	-0.523177	2.8677e-36
CDCA2	0.522501	3.65341e-36
NEIL3	0.522376	3.82112e-36
SUSD2	-0.521174	5.86635e-36
GPD1L	-0.520205	8.27872e-36
KCMF1	0.519487	1.06786e-35
GNPNAT1	0.518733	1.39409e-35
FANCI	0.518635	1.44327e-35
NDC80	0.517508	2.14682e-35
CRY2	-0.517387	2.2402e-35
ZWINT	0.516827	2.72776e-35
CDCA3	0.516665	2.88671e-35
PCLAF	0.516477	3.08376e-35
B3GNT5	0.516462	3.10058e-35
POPDC3	0.516057	3.5734e-35
CACNA2D2	-0.515574	4.23108e-35
PPP1R13B	-0.515519	4.31238e-35
YWHAG	0.5152	4.8213e-35
SPC25	0.514859	5.43069e-35
FOSL1	0.513183	9.72439e-35
KIF20A	0.51299	1.03992e-34
RNASE1	-0.511899	1.51657e-34
KNSTRN	0.511385	1.81089e-34
ST3GAL5	-0.510978	2.08298e-34
STRAP	0.510689	2.30112e-34
PGAM1	0.510328	2.605e-34
TUBA1C	0.509809	3.11268e-34
SCNN1B	-0.509561	3.38948e-34
GTSE1	0.509509	3.44961e-34
DIAPH3	0.508874	4.28802e-34
CDCA8	0.508827	4.35641e-34
MOAP1	-0.507801	6.18248e-34
RGS20	0.507792	6.20277e-34
SGO2	0.50742	7.04052e-34
TTK	0.506918	8.35067e-34
ERLIN1	0.5068	8.68988e-34
MBIP	-0.506477	9.69635e-34
VDAC2	0.50645	9.78669e-34
TMEM163	-0.505774	1.23057e-33
CENPE	0.505084	1.5535e-33
TK1	0.504723	1.75518e-33
SNX30	-0.504563	1.85236e-33
GNG7	-0.504526	1.87562e-33
HLF	-0.503929	2.29253e-33
CENPN	0.503533	2.6189e-33
DSG2	0.503045	3.08521e-33
FAM83A	0.502967	3.16759e-33
ORMDL3	-0.502253	4.0221e-33
FBXO45	0.502104	4.22812e-33
CFAP221	-0.501998	4.38035e-33
ZNF763	-0.501826	4.63969e-33
CBX7	-0.500895	6.32892e-33
NCAPD2	0.50082	6.48747e-33
PFKP	0.500457	7.32021e-33
SERPINB5	0.500314	7.67718e-33
ABCA3	-0.49983	9.01715e-33
VMAC	-0.499073	1.15862e-32
LRIG1	-0.498166	1.56341e-32
ST6GALNAC6	-0.498135	1.57985e-32
DTL	0.496878	2.38975e-32
MCM10	0.496729	2.50965e-32
CERS4	-0.496068	3.1171e-32
CGNL1	-0.496059	3.12601e-32
EHBP1	0.495777	3.42931e-32
MAPK6	0.495772	3.43416e-32
RHOF	0.495569	3.67073e-32
ZWILCH	0.495475	3.78494e-32
CDC25C	0.494004	6.11687e-32
RFTN1	-0.493825	6.482e-32
PBXIP1	-0.493628	6.91299e-32
FAM189A2	-0.493387	7.47432e-32
FAM83D	0.493237	7.84902e-32
NCAPG2	0.493008	8.45225e-32
SLC16A3	0.492057	1.15037e-31
DEPDC1B	0.491392	1.42573e-31
TOP2A	0.491215	1.50951e-31
KRT6A	0.490372	1.98082e-31
DLC1	-0.490117	2.15009e-31
CISH	-0.489931	2.28184e-31
AURKA	0.489169	2.91404e-31
MTURN	-0.4891	2.97857e-31
TAPT1	-0.488954	3.12137e-31
NFIX	-0.488314	3.83103e-31
VEGFC	0.488097	4.10465e-31
UBE2C	0.48728	5.32645e-31
H2AFZ	0.487209	5.44904e-31
LYRM9	-0.487166	5.52319e-31
MCM4	0.487144	5.56293e-31
ESCO2	0.486392	7.06471e-31
TEAD4	0.486282	7.31387e-31
ZNF540	-0.486063	7.84063e-31
LOXL2	0.485547	9.23387e-31
LYAR	0.485317	9.92927e-31
CD109	0.484863	1.14624e-30
ERCC6L	0.484779	1.17688e-30
BCAR3	0.484328	1.35697e-30
SCTR	-0.48402	1.49511e-30
ACOXL	-0.48246	2.44075e-30
ADGRF4	0.482373	2.50855e-30
MTFR2	0.481715	3.08164e-30
GGA2	-0.481437	3.36069e-30
NUF2	0.480952	3.91093e-30
ANKRD65	-0.480578	4.39301e-30
PLK4	0.480431	4.59972e-30
AUNIP	0.480343	4.72678e-30
PGM2	0.48025	4.86541e-30
MYLIP	-0.479252	6.63299e-30
RHOV	0.479175	6.79336e-30
KYNU	0.478858	7.49509e-30
TMEM8B	-0.478648	7.99705e-30
UCK2	0.47841	8.61011e-30
SFTPB	-0.478381	8.68612e-30
IL11RA	-0.477922	1.00108e-29
TSPOAP1	-0.477813	1.03524e-29
BUB3	0.477437	1.16235e-29
CD302	-0.477155	1.26808e-29
ADM	0.476715	1.4516e-29
ITGB1	0.475807	1.9186e-29
VDAC1	0.475483	2.11892e-29
UHRF1	0.475231	2.28859e-29
ATP13A4	-0.474941	2.5007e-29
CKS1B	0.474832	2.58541e-29
CENPH	0.474491	2.86877e-29
VIPR1	-0.474365	2.98116e-29
IRX5	-0.474248	3.08959e-29
DNALI1	-0.473695	3.65697e-29
KIFC1	0.473528	3.84708e-29
FAAH	-0.473465	3.92257e-29
NDC1	0.472857	4.71848e-29
FAM210B	-0.47235	5.50184e-29
CENPI	0.471725	6.64878e-29
FAM72A	0.471314	7.52634e-29
WDR76	0.471308	7.54184e-29
RAN	0.470811	8.76003e-29
CDC45	0.470216	1.048e-28
CENPW	0.470151	1.06875e-28
CENPU	0.469843	1.17265e-28
CHADL	-0.469359	1.35589e-28
TUBA1B	0.468708	1.64795e-28
ITGA5	0.468633	1.68556e-28
SLC22A31	-0.468479	1.76505e-28
NPC2	-0.468453	1.77885e-28
KLF15	-0.468243	1.89424e-28
CLIC6	-0.4679	2.0984e-28
IVD	-0.467319	2.49596e-28
CDCA4	0.466673	3.02456e-28
MSANTD3	0.466224	3.45634e-28
PHACTR1	-0.465778	3.94627e-28
AVEN	0.46571	4.02669e-28
CTSV	0.465608	4.14962e-28
SELENOI	0.465138	4.76912e-28
TRIP13	0.464903	5.11268e-28
VSIG2	-0.464886	5.13945e-28
NICN1	-0.464503	5.75399e-28
RGN	-0.46433	6.05706e-28
E2F7	0.464116	6.45041e-28
WFDC2	-0.463838	7.00121e-28
TACC3	0.46299	8.98744e-28
MCM6	0.462315	1.09559e-27
MYBL2	0.462093	1.16913e-27
STXBP1	-0.461277	1.4844e-27
ZBTB18	-0.461271	1.48702e-27
SPHK1	0.460414	1.90957e-27
FAM72B	0.460272	1.98987e-27
ADH1B	-0.459438	2.53643e-27
CENPK	0.459228	2.69557e-27
ABCC6	-0.458884	2.97853e-27
CENPF	0.458718	3.12544e-27
DAAM2	-0.458556	3.27582e-27
PAICS	0.458507	3.32224e-27
E2F8	0.458457	3.3707e-27
UNC13B	-0.458371	3.45525e-27
PRDM16	-0.457831	4.0395e-27
ITGA9	-0.457431	4.53392e-27
TDRD10	-0.456693	5.60897e-27
SPAG5	0.456475	5.97116e-27
FAM83B	0.45632	6.24412e-27
TXNRD1	0.455883	7.07884e-27
LAMC2	0.455755	7.34303e-27
AMIGO1	-0.455682	7.49882e-27
CDT1	0.455627	7.6173e-27
SMARCD3	-0.455508	7.88134e-27
DPYSL2	-0.455287	8.39699e-27
EFCC1	-0.455263	8.45652e-27
DSCC1	0.455011	9.08883e-27
HASPIN	0.455003	9.10931e-27
CDC25A	0.454983	9.16157e-27
ESPL1	0.454952	9.2428e-27
SCN4B	-0.454889	9.41239e-27
ABCC2	0.454564	1.03286e-26
RSPO3	0.45429	1.11677e-26
BCAM	-0.454158	1.15972e-26
UBTD1	-0.453854	1.26479e-26
PLA2G4F	-0.453831	1.27297e-26
MYO1E	0.453564	1.37392e-26
CLSPN	0.453484	1.40519e-26
STC1	0.453404	1.43767e-26
FEN1	0.453152	1.54463e-26
ROGDI	-0.452905	1.65703e-26
INMT	-0.452819	1.69804e-26
SLC16A1	0.452304	1.96546e-26
PGPEP1	-0.451683	2.34351e-26
BTG2	-0.451581	2.41226e-26
PPFIBP2	-0.451474	2.48641e-26
CDKL2	-0.451412	2.53038e-26
ZNF44	-0.45141	2.5318e-26
GPC4	-0.451139	2.7332e-26
EGLN3	0.450908	2.91735e-26
NEIL1	-0.450516	3.25897e-26
DDIAS	0.450491	3.28204e-26
INTS13	0.450362	3.40355e-26
CTSL	0.450164	3.59851e-26
AC012651.1	-0.44969	4.11235e-26
AURKB	0.449683	4.11964e-26
ATP8A1	-0.449096	4.8587e-26
NUP37	0.44899	5.00503e-26
UBE2T	0.448985	5.01212e-26
SPATA6	-0.448711	5.41315e-26
FAM184A	-0.448188	6.26733e-26
RTL5	-0.448086	6.44775e-26
BRCA1	0.448084	6.45198e-26
PLEK2	0.448081	6.4575e-26
SMS	0.448028	6.55373e-26
DNAJB4	0.447705	7.17321e-26
PARM1	-0.447414	7.78005e-26
MFSD2A	-0.447395	7.82012e-26
ECHDC2	-0.447326	7.97359e-26
TESMIN	0.447188	8.28696e-26
CCT4	0.447134	8.41155e-26
AGFG1	0.447058	8.59273e-26
SMCO2	0.446417	1.0271e-25
PKMYT1	0.446381	1.0374e-25
ABHD14A	-0.445816	1.21374e-25
C21ORF2	-0.445012	1.51681e-25
DDIT4	0.444959	1.53916e-25
CACNB1	-0.444899	1.56489e-25
INAFM2	-0.444823	1.59834e-25
PA2G4	0.444619	1.69122e-25
TYMS	0.444562	1.71817e-25
CALU	0.444535	1.73106e-25
PLIN3	0.444496	1.74968e-25
TWF1	0.444243	1.87629e-25
TMEM243	-0.444024	1.99336e-25
EIF4A3	0.444022	1.99428e-25
KIF18B	0.443918	2.05225e-25
SLC47A1	-0.443855	2.08851e-25
TROAP	0.443491	2.30888e-25
ADGRD1	-0.443012	2.63441e-25
ABAT	-0.442912	2.70791e-25
CRYM	-0.442758	2.82442e-25
BORA	0.442499	3.03327e-25
ZFP2	-0.442174	3.31602e-25
PIGR	-0.442049	3.43152e-25
VRK2	0.442047	3.43373e-25
CCT5	0.441971	3.5058e-25
SLC27A1	-0.441943	3.53284e-25
GCDH	-0.441528	3.95835e-25
TMEM50B	-0.441333	4.1746e-25
C4BPA	-0.441253	4.26695e-25
STC2	0.440846	4.76929e-25
PLA2G1B	-0.440819	4.80404e-25
ZNF554	-0.440697	4.96748e-25
PRIM1	0.440683	4.98655e-25
DARS	0.440426	5.3487e-25
PARPBP	0.440224	5.65087e-25
TNS4	0.440209	5.67438e-25
CKAP2	0.440167	5.73902e-25
COQ8A	-0.44011	5.83037e-25
TFEB	-0.440023	5.97001e-25
DNAJC9	0.439997	6.0123e-25
LRP2BP	-0.439788	6.36361e-25
AL365205.1	-0.43933	7.20845e-25
TNS2	-0.43922	7.42656e-25
RAP1GAP	-0.439214	7.43797e-25
WDR43	0.439168	7.53118e-25
NEK8	-0.438626	8.72472e-25
CPAMD8	-0.438361	9.37414e-25
MYEOV	0.438331	9.45223e-25
TICRR	0.438212	9.75958e-25
PIFO	-0.437921	1.05601e-24
PGK1	0.437891	1.06478e-24
B4GALT1	0.43755	1.16757e-24
BLM	0.437482	1.18898e-24
PEBP1	-0.437401	1.21545e-24
GJB2	0.437247	1.26704e-24
ZDHHC11B	-0.437076	1.32665e-24
DBF4	0.436845	1.41211e-24
FLNC	0.436439	1.5752e-24
STIL	0.436294	1.6376e-24
RAET1E	0.436112	1.72005e-24
RIPK2	0.435242	2.17226e-24
ZDHHC1	-0.435171	2.21405e-24
INPP5J	-0.434879	2.39435e-24
NCALD	-0.434872	2.39899e-24
ZCWPW2	-0.434733	2.48943e-24
CAPN3	-0.434694	2.51586e-24
LRRC75B	-0.434641	2.55182e-24
PSMD14	0.434217	2.85821e-24
ALDOA	0.434124	2.93009e-24
RBPMS	-0.43409	2.95678e-24
METTL7A	-0.433812	3.18468e-24
MASTL	0.433707	3.27463e-24
DERA	0.433588	3.38004e-24
ASPH	0.433533	3.43024e-24
EIF2S1	0.433508	3.45307e-24
MVB12B	-0.433389	3.56405e-24
GNMT	-0.433384	3.56868e-24
ADIPOR2	0.433134	3.81507e-24
LRRC42	0.43303	3.92196e-24
GPC6	0.432419	4.61371e-24
SARM1	-0.432191	4.90128e-24
LDB1	-0.432041	5.10027e-24
TMEM173	-0.431937	5.24225e-24
PTGES3	0.431833	5.38987e-24
HMGN3	-0.431626	5.69387e-24
SEMA4A	-0.431435	5.98847e-24
YWHAZ	0.431398	6.04803e-24
CRYBG2	0.431368	6.09567e-24
HSD17B6	-0.431351	6.12348e-24
AP1S3	0.43128	6.2386e-24
PERP	0.43118	6.40675e-24
SPDL1	0.431177	6.41135e-24
SBK3	0.431164	6.43324e-24
NMD3	0.431046	6.63729e-24
DKK1	0.431045	6.63876e-24
PXMP4	-0.430886	6.92407e-24
SGF29	-0.429131	1.09931e-23
PLXNA2	-0.428644	1.24914e-23
C1ORF116	-0.428449	1.31465e-23
NAA50	0.428305	1.36535e-23
TFG	0.427833	1.54493e-23
LRRC59	0.427675	1.60994e-23
CDC27	0.427529	1.67261e-23
MTMR2	0.427102	1.86965e-23
GPN1	0.427073	1.88413e-23
GPI	0.427009	1.91572e-23
SEPT4	-0.426891	1.97577e-23
GGH	0.426653	2.10208e-23
GSTM2	-0.426526	2.17265e-23
HSPD1	0.426508	2.18297e-23
TMPO	0.426498	2.18832e-23
CD1C	-0.426331	2.28606e-23
CENPO	0.426319	2.29289e-23
C18ORF54	0.425753	2.65624e-23
LMNB1	0.42572	2.67933e-23
GANC	-0.425618	2.75135e-23
NR3C2	-0.425564	2.78986e-23
ZC3H15	0.425372	2.93224e-23
LMO3	-0.425214	3.0551e-23
CMAS	0.42521	3.05831e-23
LRRC36	-0.425121	3.1301e-23
CABLES1	-0.424883	3.32855e-23
KIF15	0.424846	3.36119e-23
RALGPS1	-0.424714	3.47768e-23
SHE	-0.424411	3.76164e-23
SLC16A11	-0.424225	3.94615e-23
CYFIP2	-0.423805	4.3979e-23
GGT6	-0.42377	4.43885e-23
NAMPT	0.423512	4.74347e-23
PIK3IP1	-0.423364	4.92868e-23
SCGB3A1	-0.422967	5.45782e-23
SMNDC1	0.422862	5.60796e-23
PIMREG	0.422654	5.91576e-23
GOLT1B	0.422623	5.96397e-23
MOCS1	-0.422397	6.32015e-23
ADAMTS8	-0.422124	6.779e-23
FAM72D	0.421969	7.0527e-23
KLHDC1	-0.421728	7.50264e-23
SMOX	0.42169	7.57551e-23
CLEC4F	-0.421606	7.74111e-23
C1QTNF6	0.421573	7.80777e-23
TMEM150A	-0.421256	8.46712e-23
MGP	-0.421046	8.93498e-23
HABP2	-0.420897	9.27975e-23
IL1R2	0.420886	9.30637e-23
CYCS	0.420842	9.413e-23
SYNE1	-0.420749	9.63768e-23
P4HA1	0.419767	1.23811e-22
DOK4	-0.419634	1.28062e-22
POLQ	0.419565	1.30348e-22
ADGRG3	0.419281	1.40103e-22
SNX25	-0.419161	1.44424e-22
ZFP3	-0.419124	1.45803e-22
KCNK5	-0.419103	1.46578e-22
BCAT2	-0.419037	1.49071e-22
MRPS35	0.418831	1.57047e-22
SETDB2	-0.418827	1.57205e-22
TCP1	0.418759	1.59944e-22
ZNF846	-0.418698	1.62427e-22
KPNA4	0.418573	1.67692e-22
KRT16	0.418561	1.68196e-22
PSMD12	0.418557	1.68351e-22
SH2D5	0.41853	1.69532e-22
STEAP1	0.418462	1.72478e-22
PLEKHB1	-0.418285	1.80394e-22
ENPP5	-0.418028	1.92508e-22
C5ORF38	-0.417698	2.09274e-22
ACTR3	0.417524	2.18671e-22
FBXO5	0.417523	2.18717e-22
ASF1B	0.417377	2.26963e-22
C17ORF53	0.417219	2.36199e-22
GMPS	0.41708	2.44594e-22
MAMDC2	-0.417028	2.47852e-22
WDHD1	0.416968	2.51636e-22
SLC25A29	-0.416852	2.59087e-22
DRAM1	-0.416797	2.62722e-22
PGC	-0.416385	2.91406e-22
SCN7A	-0.416284	2.98894e-22
C20ORF24	0.416112	3.12118e-22
TLE2	-0.415819	3.35954e-22
AK1	-0.415778	3.39494e-22
RMDN2	-0.415743	3.42463e-22
C7	-0.415635	3.5192e-22
SLC34A2	-0.415588	3.56083e-22
CREBRF	-0.41557	3.57701e-22
SNRPA1	0.415439	3.69604e-22
ZNF750	-0.415034	4.09092e-22
TSKU	0.4148	4.3383e-22
UBE2S	0.414444	4.74257e-22
CCT7	0.414272	4.95107e-22
CHCHD3	0.414022	5.26967e-22
CD1E	-0.413743	5.6505e-22
ST3GAL4	0.413713	5.69237e-22
ACAD8	-0.413502	6.00016e-22
ANKDD1B	-0.413441	6.09142e-22
NRAS	0.413434	6.10271e-22
SLC27A3	-0.413077	6.67025e-22
RFC3	0.413039	6.73279e-22
AHNAK2	0.412654	7.41059e-22
TPM3	0.412648	7.42084e-22
VANGL1	0.412547	7.60917e-22
RAD54L	0.412506	7.68653e-22
CAPZA1	0.412491	7.71697e-22
SLC15A2	-0.411686	9.42058e-22
PSMD2	0.411592	9.64404e-22
IRX2	-0.411312	1.03349e-21
HDAC5	-0.411207	1.06067e-21
CREG2	0.411162	1.07273e-21
DSC2	0.410965	1.12626e-21
PPM1M	-0.410904	1.14339e-21
GMPR	-0.410842	1.1608e-21
VEGFD	-0.410689	1.2057e-21
CCDC159	-0.410676	1.2094e-21
ATAD2	0.410198	1.36106e-21
IRX3	-0.410128	1.3846e-21
TSPYL2	-0.410061	1.40747e-21
NAA15	0.40996	1.44306e-21
LZTS3	-0.409772	1.5114e-21
IGF2BP3	0.40968	1.54601e-21
PPM1G	0.40948	1.6239e-21
MELTF	0.409354	1.67505e-21
KLHDC9	-0.409348	1.67781e-21
NATD1	-0.409254	1.7167e-21
FBP1	-0.409109	1.77925e-21
CDA	0.409055	1.80277e-21
NOD1	-0.408978	1.83727e-21
ORC6	0.408907	1.86955e-21
NISCH	-0.408848	1.89704e-21
LINC00959	-0.408828	1.90603e-21
INCENP	0.408627	2.00245e-21
TCTA	-0.408557	2.03711e-21
FUCA1	-0.408487	2.07235e-21
BTNL9	-0.408472	2.08012e-21
SLC25A4	-0.408415	2.10924e-21
CLEC3B	-0.408267	2.18703e-21
PKIB	0.408226	2.2094e-21
C3ORF18	-0.408135	2.25896e-21
RARS	0.408111	2.27252e-21
CAMK1D	-0.407982	2.34539e-21
GTF2IRD2	-0.40774	2.48826e-21
C7ORF49	0.407404	2.70097e-21
BBS5	-0.407313	2.76171e-21
PLCD3	0.407226	2.82084e-21
DNTTIP2	0.407114	2.89953e-21
MZT1	0.407068	2.93168e-21
KLHDC8B	-0.406741	3.17542e-21
RAD23B	0.40656	3.31864e-21
FUCA2	0.406538	3.33636e-21
PMM1	-0.406311	3.52598e-21
DDX21	0.406158	3.65941e-21
PTTG1	0.406148	3.66781e-21
PPP2R2C	0.406129	3.68487e-21
GALNT11	-0.405968	3.83271e-21
ZNF441	-0.405926	3.87191e-21
IFT140	-0.405728	4.062e-21
SPC24	0.405697	4.09286e-21
ZNF19	-0.405659	4.13082e-21
ABCE1	0.405625	4.16493e-21
ZMYND15	-0.405525	4.26753e-21
CRTC1	-0.405393	4.40607e-21
MYOZ1	-0.404842	5.03531e-21
PCDH7	0.404796	5.09222e-21
FAM111B	0.40473	5.17484e-21
LIMD1	-0.404657	5.26688e-21
TPPP	-0.404521	5.44249e-21
RFC4	0.404306	5.73262e-21
THRA	-0.403923	6.28859e-21
WBP11	0.403893	6.33355e-21
FSCN1	0.403682	6.6656e-21
ARHGAP44	-0.403491	6.97895e-21
STK33	-0.403488	6.98423e-21
PDK2	-0.403437	7.07043e-21
IQGAP3	0.403325	7.26307e-21
ZNF491	-0.403314	7.28256e-21
MMADHC	0.403305	7.29904e-21
FRZB	-0.403095	7.67761e-21
CPQ	-0.403039	7.78078e-21
CD81	-0.402979	7.89422e-21
TPPP3	-0.402599	8.65002e-21
MTHFD1L	0.402591	8.66702e-21
CHKA	-0.402517	8.8221e-21
HOPX	-0.402436	8.9951e-21
SEC14L6	-0.402429	9.00956e-21
R3HDM1	0.402347	9.19038e-21
MAP3K3	-0.402175	9.57728e-21
MTPN	0.402166	9.59844e-21
ZBTB4	-0.402101	9.74924e-21
MFSD2B	0.402092	9.77011e-21
ABTB1	-0.401871	1.03012e-20
PAFAH1B2	0.401723	1.06722e-20
TXNDC11	-0.401488	1.12898e-20
RPE	0.401474	1.13275e-20
PLIN5	-0.401228	1.2014e-20
ABCA8	-0.401001	1.26865e-20
CDCP1	0.400589	1.39984e-20
PEBP4	-0.400476	1.43788e-20
DTYMK	0.400315	1.49436e-20
PPP1R3G	0.400314	1.49455e-20
POLR3G	0.400177	1.54411e-20
PLEKHH2	-0.39994	1.63374e-20
VAMP2	-0.399862	1.66458e-20
NBN	0.399826	1.67881e-20
SCUBE2	-0.399551	1.79246e-20
HAGH	-0.399531	1.80072e-20
PLAC9	-0.399235	1.93209e-20
CDK2	0.3991	1.99503e-20
EIF2S2	0.398923	2.08069e-20
CYB5A	-0.39884	2.12215e-20
UBA6	0.398792	2.14624e-20
RAB11FIP3	-0.398753	2.16639e-20
POC1A	0.398667	2.21109e-20
C15ORF41	0.398642	2.22387e-20
UBE2K	0.398569	2.2627e-20
C1ORF21	-0.398532	2.28253e-20
SFXN1	0.398449	2.32795e-20
EPOR	-0.398449	2.32833e-20
TMTC3	0.398442	2.33197e-20
APCDD1L	0.398396	2.35767e-20
HEMK1	-0.398252	2.4394e-20
NOCT	0.39818	2.48129e-20
IL6R	-0.398109	2.52312e-20
CCT6A	0.398006	2.58542e-20
ACADSB	-0.397798	2.71619e-20
ALDH2	-0.397778	2.7289e-20
SALL2	-0.397718	2.76748e-20
C1QTNF7	-0.397645	2.81586e-20
CCNE1	0.397607	2.84123e-20
ACCS	-0.397502	2.91241e-20
BRIP1	0.397425	2.96639e-20
ZNF75D	-0.397356	3.01486e-20
KIAA0319L	-0.397242	3.09715e-20
CA3	-0.397023	3.26088e-20
AMT	-0.396966	3.30484e-20
MCM2	0.39686	3.38872e-20
NINJ2	-0.396825	3.41682e-20
ANKRD44	-0.396776	3.45642e-20
CHRDL1	-0.39666	3.5526e-20
RDX	0.396517	3.67382e-20
FNIP2	-0.396422	3.7573e-20
CAT	-0.396191	3.9666e-20
XRCC5	0.396132	4.02184e-20
EPM2AIP1	-0.396101	4.0515e-20
EIF3J	0.395952	4.19559e-20
LMF1	-0.395635	4.51978e-20
HLA-DMA	-0.395631	4.52399e-20
TNPO1	0.395622	4.5344e-20
N4BP2L1	-0.395574	4.58516e-20
EPHX2	-0.395551	4.60976e-20
PPAT	0.3955	4.66537e-20
SAPCD2	0.395197	5.00893e-20
KRT18	0.395112	5.1093e-20
SERPINE1	0.395109	5.11352e-20
CATSPERE	-0.395005	5.23955e-20
ARHGEF19	-0.3949	5.36915e-20
ASAP3	-0.394477	5.92756e-20
ZMAT1	-0.394469	5.93984e-20
CLK4	-0.394454	5.96055e-20
SRP72	0.394398	6.03894e-20
ATP2B1	0.394388	6.05313e-20
ATP5B	0.39437	6.07791e-20
SMC2	0.39404	6.5657e-20
SNAI3	-0.394033	6.57627e-20
GINS3	0.393802	6.94066e-20
ELN	-0.393784	6.96983e-20
OPN3	0.393698	7.10994e-20
SELENOW	-0.393691	7.12188e-20
RND3	0.393656	7.17957e-20
ALYREF	0.393621	7.23943e-20
DENR	0.393615	7.24927e-20
SFTPD	-0.393119	8.13626e-20
ERGIC2	0.39291	8.54098e-20
ANGPTL4	0.392845	8.6712e-20
PTGDS	-0.392489	9.41941e-20
ADHFE1	-0.392246	9.96519e-20
NDRG2	-0.392148	1.01962e-19
ARRB1	-0.392058	1.04105e-19
PTK7	-0.392028	1.0483e-19
OLA1	0.391987	1.05826e-19
PLD4	-0.391979	1.06033e-19
BEND6	0.39197	1.06242e-19
FOLR1	-0.391871	1.08717e-19
FCER1A	-0.39142	1.20685e-19
ATP1A2	-0.391376	1.21897e-19
SUOX	-0.391316	1.23625e-19
MAP6	-0.391251	1.25477e-19
BRCA2	0.39124	1.25796e-19
ZNF367	0.391177	1.2764e-19
ATP1B2	-0.3908	1.39255e-19
SRGAP1	0.390461	1.50583e-19
FMO5	-0.390441	1.51276e-19
LRRC27	-0.390328	1.55257e-19
LARGE1	-0.390318	1.55628e-19
ARPC1A	0.390027	1.66424e-19
HILPDA	0.389968	1.68684e-19
DTNBP1	-0.389795	1.75553e-19
PUS10	-0.389786	1.75911e-19
GGT7	-0.389735	1.77976e-19
INPP5K	-0.389604	1.8343e-19
ALOX15B	-0.389478	1.88808e-19
CYP4X1	-0.389446	1.90214e-19
RNASEH1	0.389326	1.95506e-19
GNAI3	0.389287	1.97297e-19
WDTC1	-0.389203	2.01133e-19
MLYCD	-0.389114	2.05299e-19
FMO4	-0.38898	2.11702e-19
ADCY9	-0.388729	2.24246e-19
CARF	-0.388717	2.24855e-19
LMNB2	0.388648	2.28406e-19
MND1	0.388582	2.31898e-19
ICAM5	-0.388391	2.42261e-19
SLC41A1	-0.388312	2.46671e-19
SCGB3A2	-0.388067	2.60898e-19
GCLC	0.388028	2.63272e-19
C15ORF48	0.388015	2.64054e-19
ZBED3	-0.388011	2.64308e-19
RRM1	0.387987	2.65729e-19
TMA16	0.387985	2.65853e-19
HTR1D	0.387789	2.78057e-19
KLK6	0.387731	2.81736e-19
PPOX	-0.387576	2.91861e-19
ALPL	-0.387528	2.95092e-19
CKS2	0.387471	2.98991e-19
PYGL	0.387407	3.03364e-19
TLDC1	0.387211	3.17208e-19
GINS2	0.38708	3.26844e-19
RHOBTB2	-0.386919	3.39095e-19
MFAP4	-0.386912	3.39604e-19
SLC7A8	-0.386868	3.43059e-19
RTCA	0.386817	3.47054e-19
GNA14	-0.386803	3.4816e-19
SNED1	-0.386599	3.64715e-19
TCEANC	-0.386384	3.82953e-19
EIF5A	0.386305	3.89871e-19
CCDC90B	0.386236	3.96097e-19
COL4A3	-0.386179	4.01269e-19
RGL1	-0.385998	4.18043e-19
RPS6KA2	-0.385968	4.20945e-19
TP53INP1	-0.385701	4.47214e-19
GDF15	-0.385671	4.50282e-19
CDIP1	-0.385626	4.54857e-19
CAPS	-0.385426	4.76029e-19
CENPL	0.385335	4.85877e-19
ZBTB48	-0.385292	4.90607e-19
SESN3	-0.384803	5.4808e-19
KLC4	-0.38465	5.67341e-19
AZIN2	-0.384594	5.74611e-19
SESN1	-0.384556	5.79537e-19
SUSD4	-0.384532	5.82665e-19
TNS1	-0.384459	5.92424e-19
PRKCD	-0.384368	6.04711e-19
USP14	0.384131	6.3794e-19
NLRP1	-0.384123	6.38983e-19
TBC1D31	0.383907	6.71004e-19
GFRA1	-0.383735	6.97541e-19
SHROOM4	-0.383638	7.12935e-19
MRPL19	0.383449	7.43819e-19
RPS6KA1	-0.383371	7.56986e-19
AP3S1	0.383303	7.68754e-19
CCDC34	0.383073	8.09537e-19
HIF1A	0.382831	8.54718e-19
CD207	-0.382345	9.5321e-19
CTF1	-0.382328	9.56904e-19
MROH8	-0.382271	9.69123e-19
ZNF563	-0.38222	9.8022e-19
MAPK10	-0.382209	9.82838e-19
TMEM98	-0.38218	9.89227e-19
MALL	-0.382095	1.0081e-18
ARRB2	-0.381904	1.05211e-18
GCLM	0.381901	1.0529e-18
CEBPA	-0.381843	1.0667e-18
RALB	0.381793	1.07866e-18
TMEM57	-0.381579	1.1315e-18
YARS2	0.38149	1.15443e-18
BEX4	-0.38133	1.1963e-18
PAK2	0.380993	1.28995e-18
WWP2	-0.380817	1.34144e-18
MAGOHB	0.380739	1.36502e-18
KCNJ15	-0.380642	1.39499e-18
CALCOCO1	-0.380609	1.40509e-18
LY6G5C	-0.380554	1.42262e-18
CACFD1	-0.380516	1.4346e-18
LSM12	0.380478	1.44674e-18
ARHGEF17	-0.380469	1.44966e-18
RHCG	0.380197	1.5404e-18
MTIF2	0.380163	1.552e-18
IL11	0.380046	1.59289e-18
FXYD1	-0.379945	1.62899e-18
RAI2	-0.379805	1.68051e-18
GREM1	0.379663	1.73447e-18
PRICKLE4	-0.379588	1.76373e-18
LPL	-0.379018	2.00107e-18
HIGD1B	-0.378904	2.05247e-18
GPR160	-0.378903	2.05279e-18
SWSAP1	-0.378867	2.06954e-18
KRT6B	0.378712	2.1417e-18
ZNF552	-0.378567	2.2113e-18
FAM149A	-0.378565	2.21247e-18
MGRN1	-0.378373	2.30874e-18
ISCU	-0.378315	2.33814e-18
MMS22L	0.378111	2.44627e-18
KIAA1324	-0.377861	2.58528e-18
DNAJC28	-0.377717	2.66852e-18
TM4SF19	0.37747	2.81783e-18
INCA1	-0.377383	2.87221e-18
ENPP4	-0.37721	2.98405e-18
PHYKPL	-0.377145	3.02745e-18
FOXA2	-0.377098	3.05839e-18
RAB17	-0.377084	3.06826e-18
CSE1L	0.37706	3.08447e-18
CX3CR1	-0.376901	3.19445e-18
TEPP	-0.376644	3.38e-18
SIRT3	-0.376566	3.43869e-18
TMOD3	0.376351	3.60505e-18
TDRP	-0.376348	3.60691e-18
ZNF444	-0.376347	3.60786e-18
SLC39A14	0.376222	3.70795e-18
GTF2IRD2B	-0.376196	3.72943e-18
CFL1	0.37614	3.77555e-18
APBB1	-0.37603	3.86816e-18
C2ORF40	-0.376027	3.87045e-18
POU6F1	-0.375978	3.9122e-18
RFC5	0.375968	3.9209e-18
XRCC2	0.375915	3.96688e-18
SLC44A1	0.375833	4.03817e-18
C12ORF76	-0.375821	4.04939e-18
CENPM	0.375687	4.16972e-18
FGFR2	-0.375579	4.26991e-18
PSMA5	0.375488	4.35526e-18
ZNF709	-0.375321	4.51798e-18
TBX4	-0.375293	4.54597e-18
UBE2D1	0.375277	4.56171e-18
PGAP3	-0.375201	4.63849e-18
MESD	0.375066	4.77652e-18
MXD4	-0.375043	4.80104e-18
EME1	0.374971	4.87718e-18
TNFSF12	-0.374919	4.93342e-18
RCAN2	-0.374779	5.08618e-18
TEF	-0.374553	5.34397e-18
PDLIM5	0.374337	5.6013e-18
ZMYND12	-0.374233	5.73016e-18
TIPIN	0.374126	5.86509e-18
AGPS	0.374111	5.88408e-18
ACKR1	-0.374077	5.9276e-18
PSME3	0.374028	5.99173e-18
TMEM171	0.373996	6.0338e-18
CD83	-0.373811	6.28164e-18
TTC21A	-0.373701	6.43312e-18
IL20RB	0.373524	6.68673e-18
GINS1	0.373382	6.89643e-18
ARL6IP6	0.373246	7.10238e-18
CST3	-0.373245	7.10512e-18
SPECC1	0.373234	7.12109e-18
SLAMF9	0.372996	7.49845e-18
ADAM10	0.3728	7.82426e-18
FBLN5	-0.372689	8.01502e-18
FAM72C	0.372623	8.13199e-18
FANCB	0.372521	8.31288e-18
RIC3	-0.372515	8.3239e-18
ST3GAL6	-0.372399	8.53556e-18
MCM7	0.37239	8.5527e-18
MRPL15	0.372362	8.60343e-18
H2AFX	0.372286	8.74641e-18
SMDT1	-0.372161	8.98625e-18
TRIM16	0.371948	9.41098e-18
NDNF	-0.371901	9.50794e-18
TCEA3	-0.371884	9.54182e-18
UBA2	0.371871	9.5699e-18
RCOR3	-0.371868	9.57535e-18
SH2B1	-0.371728	9.8704e-18
CPSF3	0.371579	1.01913e-17
AQP4	-0.37136	1.06869e-17
YPEL3	-0.371311	1.07989e-17
PPP1R1B	-0.371188	1.10903e-17
FRRS1	0.3709	1.18015e-17
ATIC	0.370595	1.26022e-17
SEMA4B	0.370451	1.29983e-17
PHYHD1	-0.370403	1.31336e-17
BRI3BP	0.370377	1.32073e-17
NEDD1	0.370293	1.34477e-17
SLC22A3	-0.36996	1.44447e-17
ROBO2	-0.369738	1.51511e-17
TERF2IP	-0.36949	1.59772e-17
SCAI	-0.369447	1.61258e-17
STRIP2	0.369407	1.62651e-17
CCDC92	-0.369344	1.64864e-17
CES4A	-0.36933	1.65348e-17
STYK1	0.369314	1.65929e-17
C10ORF107	-0.369255	1.68024e-17
AMY2B	-0.369254	1.68071e-17
PSMD1	0.369178	1.70824e-17
FCGBP	-0.369064	1.75071e-17
NRIP2	-0.369038	1.76052e-17
TOM1L2	-0.368922	1.80473e-17
C3ORF62	-0.368743	1.87522e-17
CHIA	-0.368736	1.87783e-17
EIPR1	0.368453	1.9948e-17
RNF175	-0.368267	2.0759e-17
ROM1	-0.368232	2.09154e-17
PFN2	0.36821	2.10147e-17
CD3EAP	0.368107	2.14786e-17
TUBGCP6	-0.368084	2.15863e-17
SFTA2	-0.367714	2.33558e-17
C5ORF49	-0.367672	2.35685e-17
GHRL	-0.367668	2.35896e-17
FBXW4	-0.36761	2.38794e-17
RBM5	-0.367555	2.41629e-17
C1ORF112	0.367157	2.63014e-17
RSRC1	0.367144	2.63718e-17
AFF3	-0.367115	2.6536e-17
KAT8	-0.367012	2.71212e-17
PGM5	-0.366951	2.74773e-17
HPGDS	-0.366947	2.74987e-17
KPNB1	0.366873	2.79375e-17
LOX	0.366801	2.83636e-17
DUOX1	-0.366707	2.89353e-17
REV1	-0.366672	2.91524e-17
RASGRP2	-0.366666	2.91886e-17
NUDT16L1	-0.366631	2.94081e-17
KIF12	-0.366425	3.07227e-17
PTRH1	-0.366347	3.12377e-17
ZNF791	-0.365875	3.45201e-17
ADRB2	-0.36572	3.56715e-17
SASS6	0.365545	3.70208e-17
MAP4K4	0.365541	3.70521e-17
CD40LG	-0.365517	3.72413e-17
RASSF5	-0.365433	3.79046e-17
DBP	-0.365405	3.81279e-17
CCDC58	0.365403	3.81514e-17
AGER	-0.365393	3.82286e-17
SORCS2	-0.36537	3.84164e-17
AQP5	-0.365315	3.88613e-17
GPRC5C	-0.365308	3.89189e-17
RASGRF1	-0.365266	3.92662e-17
TSNARE1	-0.365212	3.97231e-17
ITGA8	-0.365136	4.03582e-17
CROCC	-0.364966	4.18368e-17
RECQL	0.364894	4.24807e-17
RILPL2	-0.364845	4.29173e-17
KIAA0141	-0.364721	4.40563e-17
ENTPD3	-0.364669	4.45381e-17
CLIC5	-0.364527	4.58993e-17
STKLD1	-0.3645	4.61596e-17
TIMELESS	0.364485	4.63033e-17
SHH	-0.364321	4.79332e-17
S100A16	0.364087	5.03488e-17
SULT2B1	0.364086	5.03608e-17
VWA2	-0.364024	5.10229e-17
SLC7A5	0.363833	5.31157e-17
UNG	0.363758	5.39546e-17
CYP24A1	0.363611	5.56468e-17
GPX8	0.363596	5.58244e-17
CHAF1B	0.363548	5.63887e-17
AQP3	-0.363462	5.74212e-17
ARVCF	-0.363447	5.76014e-17
ACSM3	-0.363435	5.77453e-17
PRRT3	-0.363356	5.87187e-17
BAG2	0.363311	5.92726e-17
GLB1L2	-0.363276	5.97074e-17
GPRASP1	-0.363188	6.08196e-17
POMT1	-0.362739	6.68182e-17
CFAP57	-0.362704	6.73155e-17
MXD1	0.362694	6.74498e-17
PNPLA7	-0.362644	6.81701e-17
CASZ1	-0.362608	6.86855e-17
PLLP	-0.36254	6.96657e-17
NOP2	0.362535	6.97346e-17
TFAP2A	0.362384	7.19709e-17
OSGIN2	0.362353	7.24426e-17
SLC7A1	0.362325	7.28685e-17
CACHD1	-0.362278	7.35843e-17
CDK20	-0.36225	7.40288e-17
IGSF9B	-0.361994	7.80836e-17
ARL6IP1	0.361978	7.83481e-17
KANK1	-0.361851	8.04488e-17
CYP27A1	-0.3617	8.30253e-17
ZNF14	-0.361698	8.30604e-17
BDH2	-0.361694	8.31449e-17
FAAP24	0.361568	8.5354e-17
METTL5	0.361442	8.76259e-17
FRS3	-0.361412	8.81757e-17
MRPS25	-0.361253	9.11389e-17
CHST11	0.361197	9.22188e-17
PWP1	0.360945	9.71825e-17
RTN4RL1	-0.360937	9.73447e-17
GINS4	0.360909	9.7917e-17
TDG	0.360901	9.80725e-17
C4A	-0.360837	9.93904e-17
PPP2R5A	-0.360806	1.00034e-16
GPR87	0.360637	1.03616e-16
ZNF778	-0.3606	1.0441e-16
GBE1	0.360576	1.04937e-16
SNTB1	-0.360508	1.06428e-16
PRPF40A	0.360389	1.09093e-16
ZDHHC16	-0.360359	1.09776e-16
TSTD1	-0.360319	1.10691e-16
LDHD	-0.360319	1.10693e-16
ZNF69	-0.360263	1.11984e-16
TRPA1	0.36018	1.13937e-16
ITPKB	-0.360092	1.16031e-16
NCKAP1	0.359854	1.21888e-16
PPIF	0.359854	1.21895e-16
CCDC152	-0.359822	1.22723e-16
FAM210A	0.359691	1.26098e-16
MAP2K1	0.359559	1.29575e-16
GFPT2	0.359321	1.36139e-16
FGF12	0.359295	1.36867e-16
ST6GALNAC4	-0.359191	1.39835e-16
CLCN6	-0.35919	1.39879e-16
FANCD2	0.359138	1.41393e-16
LRRC56	-0.358979	1.46093e-16
SLC25A23	-0.358702	1.54709e-16
MARC2	-0.3587	1.5477e-16
PRCD	-0.358488	1.61696e-16
TLR2	-0.358452	1.62907e-16
C20ORF194	-0.358435	1.63482e-16
ZBTB3	-0.358118	1.74524e-16
PRR15L	-0.358092	1.75456e-16
SNX22	-0.358073	1.76139e-16
EZH1	-0.357915	1.81975e-16
AP003419.2	0.357853	1.84302e-16
KLHL5	0.357753	1.88152e-16
JMJD7-PLA2G4B	-0.357523	1.97255e-16
C1ORF210	-0.357397	2.02438e-16
DCUN1D5	0.357389	2.0276e-16
PMAIP1	0.357385	2.02939e-16
LTBR	0.35731	2.06095e-16
ZER1	-0.357182	2.11576e-16
ZNF211	-0.357171	2.12058e-16
ELOVL6	0.356821	2.27835e-16
IFT57	-0.356707	2.33248e-16
SPATA18	-0.356652	2.35873e-16
GGT2	-0.356649	2.3602e-16
PYROXD2	-0.356643	2.36326e-16
SLC2A11	-0.356641	2.36431e-16
MS4A15	-0.356576	2.39568e-16
TMEM130	-0.356508	2.42934e-16
TBC1D24	-0.356401	2.48326e-16
SPX	0.356376	2.49581e-16
ALG10	0.356097	2.64289e-16
MRPL3	0.356076	2.65405e-16
INSL4	0.355988	2.70227e-16
BORCS8	-0.355945	2.72627e-16
KCNQ1	-0.355881	2.76217e-16
HAT1	0.355735	2.8455e-16
PTCH1	-0.355735	2.84569e-16
SNRPD1	0.355624	2.91086e-16
LRRK2	-0.355517	2.97523e-16
RPF2	0.355458	3.01136e-16
RALA	0.355215	3.16428e-16
SGSH	-0.35519	3.18084e-16
RAB44	-0.355099	3.24019e-16
TMEM91	-0.355082	3.25163e-16
HTATIP2	0.355053	3.27059e-16
CLUL1	-0.354994	3.30999e-16
SEC61G	0.354962	3.33171e-16
ZNF682	-0.354904	3.37148e-16
SRPK1	0.354858	3.40337e-16
MAN1C1	-0.35476	3.47178e-16
AP1AR	0.354691	3.52123e-16
CLMP	0.354616	3.57535e-16
CTPS1	0.354577	3.60373e-16
PVR	0.354456	3.69364e-16
RIBC1	-0.354385	3.74721e-16
CEP68	-0.354244	3.85628e-16
TPM4	0.354222	3.87378e-16
YKT6	0.354154	3.92746e-16
PITX1	0.354142	3.93673e-16
INPP5B	-0.354026	4.03117e-16
C8ORF34	-0.354009	4.04478e-16
RAB36	-0.35393	4.11037e-16
MYBPHL	-0.353909	4.12807e-16
2024-03-09	-0.353759	4.25569e-16
TNFSF13	-0.353742	4.27012e-16
GPR19	0.35367	4.33243e-16
NUP205	0.35367	4.33254e-16
DNAJC27	-0.353409	4.5683e-16
PTPN13	-0.35339	4.58551e-16
PITX3	0.353263	4.70547e-16
HDAC2	0.353235	4.73236e-16
GADD45G	-0.353205	4.76124e-16
SGCA	-0.353067	4.89598e-16
MPND	-0.353054	4.90874e-16
DPEP2	-0.352999	4.96325e-16
ENTPD7	0.352991	4.97164e-16
FHIT	-0.352951	5.01225e-16
MB21D1	0.352876	5.08895e-16
KRT8	0.35285	5.11526e-16
HDGF	0.352832	5.13406e-16
GRAMD2A	-0.352504	5.48611e-16
DOK1	-0.352401	5.60194e-16
ALDH6A1	-0.352353	5.65628e-16
LCA5	-0.352325	5.68825e-16
KRT80	0.352223	5.80611e-16
POP1	0.352049	6.01332e-16
C20ORF141	0.351966	6.11576e-16
AK4	0.351869	6.23586e-16
PCP4L1	-0.35178	6.34884e-16
TPRKB	0.351776	6.35423e-16
GREB1L	0.351751	6.38665e-16
CRTAC1	-0.351721	6.42476e-16
TLR5	-0.351633	6.54016e-16
ADAMTSL2	-0.351629	6.5445e-16
SLC26A9	-0.351578	6.61248e-16
ZNF253	-0.35137	6.89481e-16
ABO	-0.351223	7.10227e-16
ZNF362	-0.351213	7.1159e-16
LARP4	0.35103	7.38271e-16
TGIF1	0.351024	7.39182e-16
GDF10	-0.350904	7.5721e-16
FRAT1	-0.350874	7.61764e-16
GALNT2	0.35084	7.67074e-16
ZNF589	-0.350829	7.68735e-16
OR1F1	0.350829	7.68802e-16
RNF103-CHMP3	0.350786	7.7541e-16
FAM76A	-0.350757	7.79908e-16
FAM46C	-0.350629	8.00236e-16
TPBG	0.350475	8.25313e-16
SPAG8	-0.350342	8.47693e-16
CD1B	-0.350337	8.48456e-16
TARS	0.35014	8.82624e-16
ZRSR2	-0.350081	8.93129e-16
SETD4	-0.350058	8.97243e-16
DARS2	0.349987	9.10134e-16
AKAP12	0.349962	9.14639e-16
USP27X	-0.349836	9.37943e-16
FARSB	0.349761	9.52178e-16
UBE2E3	0.349745	9.5524e-16
PAWR	0.349716	9.60798e-16
ARMCX4	-0.349715	9.61004e-16
ROS1	-0.349605	9.8248e-16
TMEM63A	-0.349601	9.8311e-16
DSP	0.349482	1.00694e-15
ADAM12	0.349369	1.02984e-15
DEXI	-0.349317	1.04054e-15
SRXN1	0.349264	1.05157e-15
HELLS	0.349208	1.06345e-15
RHPN2	0.349149	1.07613e-15
SPOCK1	0.349045	1.09857e-15
LIFR	-0.348944	1.12103e-15
ATAD3C	-0.348921	1.12612e-15
ZNF704	-0.348874	1.13677e-15
DLEC1	-0.34887	1.13769e-15
TMEM108	-0.348807	1.15206e-15
ARHGEF2	-0.348794	1.15513e-15
MMD	0.348699	1.17722e-15
SULT1A1	-0.348663	1.18565e-15
KCNJ11	-0.348622	1.19541e-15
CCDC28A	-0.348589	1.20317e-15
GPR1	0.348567	1.20849e-15
ACBD4	-0.348549	1.21274e-15
ERRFI1	0.348528	1.21783e-15
SFTPC	-0.348519	1.22005e-15
RAMP3	-0.348432	1.24147e-15
GAPT	-0.348324	1.26843e-15
WDR91	-0.348187	1.30344e-15
MSANTD2	-0.348153	1.31231e-15
EMCN	-0.348121	1.32062e-15
TMEM175	-0.348012	1.34973e-15
XPNPEP1	0.347834	1.39831e-15
SLC35G2	0.34769	1.43869e-15
NTSR1	0.347622	1.45832e-15
UCN2	0.34762	1.45877e-15
TNRC6C	-0.347516	1.48924e-15
EFCAB6	-0.347457	1.50676e-15
NOLC1	0.347425	1.51652e-15
LIN9	0.347357	1.53704e-15
MRPL51	0.347354	1.53803e-15
ADA	0.346715	1.74539e-15
AKR1B15	0.346462	1.83519e-15
PGAM5	0.346401	1.85722e-15
RAPGEF5	-0.346326	1.88514e-15
LRIG3	-0.346309	1.89137e-15
USP20	-0.3462	1.93265e-15
SEC23A	0.346048	1.99143e-15
PCNA	0.345979	2.01867e-15
SLC7A11	0.345942	2.03337e-15
SERPINB7	0.345932	2.03753e-15
DOPEY1	-0.345776	2.10118e-15
CDC7	0.345756	2.1094e-15
ZPR1	0.345754	2.11052e-15
GLOD5	-0.345729	2.12089e-15
BTN2A2	-0.345688	2.13798e-15
ANXA8	0.345594	2.17819e-15
ACTR2	0.345567	2.18941e-15
CADM1	-0.345564	2.19107e-15
PPTC7	0.34552	2.20996e-15
DRC3	-0.34549	2.2229e-15
XIRP1	0.345489	2.22337e-15
TOMM40	0.345327	2.29578e-15
MS4A2	-0.345239	2.33579e-15
KLRC2	0.345213	2.3477e-15
FAM122A	-0.345171	2.36701e-15
KRT81	0.3451	2.40072e-15
NRBP1	0.34508	2.40974e-15
ARHGEF38	-0.345069	2.41506e-15
RAD54B	0.345056	2.42119e-15
MRPS10	0.345038	2.42997e-15
RUFY3	-0.345005	2.44566e-15
RABL2A	-0.344949	2.47282e-15
EPHX1	-0.344937	2.47893e-15
PLPPR1	-0.344933	2.48048e-15
TUBB	0.344668	2.61323e-15
RANBP1	0.344605	2.64589e-15
WIF1	-0.344601	2.64777e-15
FUK	-0.344482	2.7106e-15
RFX2	-0.344424	2.74174e-15
CACNA1D	-0.344416	2.746e-15
RAB40B	-0.344352	2.78049e-15
YWHAQ	0.344307	2.80498e-15
ARHGAP11B	0.344288	2.81538e-15
ZNF608	-0.344226	2.85032e-15
CDK6	0.344024	2.96493e-15
ADAM17	0.344007	2.97508e-15
LINC01125	-0.343986	2.98721e-15
PLCH1	-0.343851	3.06757e-15
HAUS2	0.343839	3.07435e-15
A2M	-0.34363	3.20288e-15
GPSM3	-0.343519	3.27347e-15
SIRT4	-0.34345	3.31768e-15
CNTROB	-0.343424	3.33486e-15
HNRNPC	0.343291	3.42274e-15
OSCP1	-0.343264	3.44042e-15
C14ORF159	-0.343209	3.47817e-15
NIPAL3	-0.343206	3.47963e-15
MTBP	0.343147	3.52016e-15
DCUN1D1	0.343077	3.56883e-15
FHL2	0.343071	3.5732e-15
DNM1L	0.343019	3.60927e-15
COL4A4	-0.343013	3.61361e-15
C4B	-0.342942	3.66376e-15
SNAI2	0.342834	3.74196e-15
ABCC4	-0.342737	3.81388e-15
CKAP4	0.342719	3.82672e-15
COL7A1	0.342689	3.84967e-15
CYP2U1	-0.342679	3.85703e-15
DENND6B	-0.342573	3.93764e-15
MRPL35	0.342547	3.95787e-15
FCMR	-0.342425	4.05272e-15
DLX3	-0.342422	4.05527e-15
PPP1R32	-0.342414	4.06104e-15
CDK18	-0.342406	4.06804e-15
PSMD11	0.342396	4.07566e-15
NOL11	0.342343	4.11768e-15
ARFGEF3	-0.342241	4.20047e-15
ZNF266	-0.342222	4.21615e-15
SLC46A2	-0.342091	4.32527e-15
ZNF385B	-0.341978	4.42091e-15
SLC4A5	-0.341881	4.5058e-15
SLC4A4	-0.341873	4.51204e-15
HYI	-0.341856	4.52723e-15
SNX1	-0.341837	4.54415e-15
LRP5L	-0.341812	4.56629e-15
SULT1C2	-0.341747	4.62437e-15
AAGAB	0.341687	4.67815e-15
SLCO4A1	0.341684	4.68141e-15
ZBTB22	-0.341672	4.69199e-15
TRIM52	-0.341623	4.73753e-15
SSX2IP	0.34161	4.74889e-15
IPMK	0.341587	4.76991e-15
MTFR1L	-0.341484	4.86684e-15
SLC25A16	-0.341427	4.92105e-15
POLA2	0.341424	4.92403e-15
MCMBP	0.34141	4.93698e-15
EIF4EBP3	-0.341349	4.99645e-15
CEP112	-0.341324	5.01991e-15
CCT8	0.341313	5.03146e-15
LEFTY2	-0.341257	5.08577e-15
TCEAL4	-0.341234	5.10859e-15
CLU	-0.341079	5.26458e-15
POC1B	0.341076	5.26762e-15
FAM104A	0.340878	5.47416e-15
PNMA2	-0.340866	5.48705e-15
C16ORF74	0.340788	5.57057e-15
TMEM185B	0.340683	5.68461e-15
ARHGDIB	-0.340576	5.80307e-15
PGS1	-0.340463	5.93143e-15
NRL	-0.340281	6.14389e-15
ZNF493	-0.34013	6.32576e-15
CISD2	0.340104	6.35853e-15
STK24	0.340012	6.4721e-15
LUC7L	-0.339812	6.72682e-15
PLD3	-0.339801	6.74141e-15
PNO1	0.339654	6.93585e-15
HNF1B	-0.339625	6.97445e-15
GPD2	0.339603	7.00369e-15
NUDCD1	0.339541	7.08742e-15
TNNC1	-0.339494	7.15232e-15
YES1	0.339463	7.19526e-15
TBX2	-0.339445	7.22073e-15
FAM13B	-0.339432	7.23815e-15
NR0B2	-0.339345	7.36132e-15
PDSS1	0.339243	7.50687e-15
DUOXA1	-0.339186	7.58964e-15
ACSM4	0.339174	7.60707e-15
IGF2BP2	0.339104	7.71037e-15
MS4A4E	-0.339097	7.72128e-15
RGCC	-0.339085	7.73904e-15
GOLGA6L9	-0.339027	7.82563e-15
CLIP1	0.338952	7.93911e-15
LYL1	-0.338931	7.97164e-15
RFWD3	0.338924	7.98251e-15
ZNF429	-0.338858	8.0844e-15
TMEM25	-0.338794	8.18384e-15
PANX1	0.338792	8.18707e-15
BEND5	-0.338658	8.4007e-15
DISP1	-0.338632	8.44266e-15
SPACA9	-0.338621	8.46167e-15
MIS18A	0.338569	8.54587e-15
TMEM88	-0.338549	8.57927e-15
SFTPA1	-0.338491	8.67613e-15
HOXD1	-0.338468	8.71349e-15
PRKCE	-0.338448	8.74679e-15
MISP3	-0.338446	8.75142e-15
AC009119.2	-0.338433	8.77225e-15
ACTL6A	0.338414	8.80499e-15
TUBB3	0.33836	8.89593e-15
MFSD4A	-0.338346	8.91947e-15
MOCOS	0.338311	8.98065e-15
PLAUR	0.338206	9.16253e-15
ZNF25	-0.3382	9.17443e-15
WDR83	-0.338058	9.42633e-15
POLE2	0.338008	9.51889e-15
ZNF500	-0.337998	9.53677e-15
ATG16L2	-0.337921	9.67744e-15
BMP5	-0.337825	9.85727e-15
ASPA	-0.337813	9.87967e-15
WDR75	0.337809	9.88784e-15
RPAIN	-0.337767	9.96785e-15
UGDH	0.337716	1.00662e-14
PATL1	0.337692	1.01128e-14
IGIP	-0.337675	1.01449e-14
SPATS2	0.337645	1.02041e-14
IMMT	0.337594	1.03041e-14
XPO1	0.337573	1.03443e-14
HPS1	-0.337573	1.03462e-14
SENP1	0.337544	1.0403e-14
PIP5KL1	-0.337463	1.05652e-14
PHF1	-0.337455	1.05821e-14
RFC2	0.337287	1.09277e-14
MEGF6	-0.337249	1.10067e-14
DDX17	-0.337194	1.11232e-14
C12ORF29	0.337155	1.12058e-14
EPHA4	-0.337129	1.12628e-14
F11	-0.337036	1.14654e-14
TRIM29	0.337017	1.15071e-14
OPA1	0.337016	1.15088e-14
CTSF	-0.336943	1.16691e-14
P4HTM	-0.336923	1.17137e-14
CERKL	-0.336919	1.1723e-14
TIGAR	0.336889	1.17914e-14
GALT	-0.336873	1.18275e-14
IKBKB	-0.336822	1.19416e-14
LDLRAD2	-0.336821	1.19455e-14
DNAJC4	-0.336743	1.21252e-14
DENND1C	-0.336728	1.216e-14
SP6	0.336588	1.24888e-14
SOX15	0.336521	1.26479e-14
TAF1A	0.336409	1.2922e-14
FAM193B	-0.336404	1.29342e-14
RBSN	-0.336369	1.30197e-14
SLIT3	-0.336369	1.3021e-14
MRNIP	-0.336321	1.3141e-14
ACSS2	-0.33615	1.35748e-14
CIT	-0.336091	1.3728e-14
RASL11A	-0.336048	1.38414e-14
DPH1	-0.335987	1.40047e-14
NME1	0.335972	1.40437e-14
B4GAT1	-0.335914	1.41984e-14
TNFAIP6	0.335689	1.48192e-14
EPB41L4A	-0.335665	1.48873e-14
EGLN2	-0.335546	1.5228e-14
ZNF185	0.335295	1.59733e-14
LRP12	0.335242	1.61329e-14
MAGI1	-0.335242	1.61334e-14
SERBP1	0.335214	1.62213e-14
FAM136A	0.335068	1.66757e-14
VTA1	0.335041	1.67614e-14
ATF7IP2	-0.334924	1.71372e-14
HLA-DPB1	-0.334799	1.75496e-14
SAT2	-0.334729	1.7784e-14
AP2S1	0.334675	1.79644e-14
PSMD7	0.334622	1.81463e-14
EBF4	-0.334609	1.8191e-14
PLXNB1	-0.334418	1.88612e-14
SRSF5	-0.33434	1.91428e-14
DTX3	-0.334245	1.94897e-14
USP5	0.3342	1.96549e-14
STK32A	-0.334185	1.97108e-14
S1PR4	-0.334165	1.97855e-14
PEX11B	-0.334093	2.00585e-14
SPRED3	0.333996	2.04299e-14
WSB2	0.333917	2.07366e-14
KLRC3	0.333777	2.12906e-14
COL9A2	-0.333478	2.25275e-14
STARD9	-0.333471	2.25556e-14
GFRA3	-0.333437	2.27031e-14
DKC1	0.333429	2.27367e-14
SLC5A2	-0.333388	2.2913e-14
ZFAND2A	0.333359	2.30378e-14
CYP20A1	-0.333359	2.30388e-14
TUBA4A	0.333195	2.37626e-14
PTBP3	0.332884	2.51955e-14
USP44	-0.332848	2.5365e-14
ZNF557	-0.332833	2.54403e-14
OGT	-0.33275	2.584e-14
BMP3	-0.332702	2.60706e-14
CCDC180	-0.332578	2.66865e-14
TREML1	-0.332545	2.68537e-14
ZNF337	-0.332522	2.69714e-14
DNAH1	-0.332348	2.78651e-14
ASAP1	0.332296	2.81412e-14
TTC34	-0.332274	2.8255e-14
LDLRAD4	-0.332206	2.8618e-14
VRK1	0.33211	2.91425e-14
ENO1	0.332083	2.92874e-14
CACYBP	0.332064	2.93925e-14
ESAM	-0.331929	3.01471e-14
MPC1	-0.331886	3.03932e-14
ZNF333	-0.331853	3.05807e-14
KLHDC7A	-0.331797	3.09019e-14
TMPRSS11E	0.331752	3.11647e-14
TTC25	-0.3316	3.20673e-14
C20ORF96	-0.331572	3.22323e-14
ABCA10	-0.331476	3.28169e-14
SFTPA2	-0.331341	3.36603e-14
GLS2	-0.331308	3.38671e-14
ACSF3	-0.331193	3.46025e-14
ALAD	-0.331185	3.46566e-14
SPIN4	0.331181	3.46818e-14
RAET1G	0.331164	3.47946e-14
NOL10	0.331115	3.51149e-14
BCLAF3	-0.331053	3.55186e-14
PSMC3IP	0.33103	3.56756e-14
KRT6C	0.330996	3.59006e-14
ANOS1	-0.330707	3.7894e-14
AP2M1	0.330659	3.82357e-14
SRSF8	-0.330629	3.84473e-14
TCF21	-0.330583	3.8783e-14
SIRT2	-0.330369	4.03598e-14
ARHGEF4	0.330368	4.03648e-14
ERI1	0.330351	4.04978e-14
GLCCI1	-0.330239	4.13485e-14
MRPL37	0.330235	4.13845e-14
ITIH5	-0.330095	4.24714e-14
SULT1A2	-0.329863	4.43516e-14
SLC26A5	-0.329789	4.49674e-14
RBMS3	-0.329736	4.54117e-14
PPP1R12B	-0.329703	4.56878e-14
GPRIN1	0.329581	4.6736e-14
MASP2	-0.329496	4.74845e-14
PHLDB2	0.329452	4.78744e-14
DIP2B	0.329441	4.79692e-14
SLC20A1	0.329375	4.85613e-14
ORC5	0.329363	4.86725e-14
IARS	0.329325	4.90147e-14
CTSG	-0.329288	4.93527e-14
SNAI1	0.329134	5.07871e-14
GTF2E2	0.329038	5.16962e-14
FAM107A	-0.328982	5.22439e-14
ANKHD1-EIF4EBP3	-0.328833	5.37085e-14
STEAP2	0.328826	5.37704e-14
HAS3	-0.328752	5.45215e-14
CNPPD1	-0.328678	5.5268e-14
PPFIBP1	0.328639	5.56668e-14
C9ORF40	0.328632	5.57408e-14
PRX	-0.328559	5.65011e-14
NEDD9	-0.328451	5.76427e-14
ACSL5	-0.328442	5.77439e-14
GPC3	-0.328422	5.79527e-14
TMEM170B	-0.32836	5.86193e-14
POSTN	0.328314	5.91266e-14
STK38L	0.328298	5.93037e-14
MCM5	0.32825	5.98289e-14
COX4I2	-0.328099	6.1528e-14
BZW2	0.328088	6.16531e-14
RAB35	0.328034	6.22646e-14
TRIM2	-0.328031	6.23016e-14
CCDC30	-0.327996	6.27071e-14
UBE2V2	0.327986	6.28219e-14
CLDN2	-0.327883	6.40311e-14
SCARF1	-0.327862	6.4275e-14
PARD3B	-0.327806	6.49423e-14
HSPA4	0.327739	6.57509e-14
PPP1CC	0.327573	6.78018e-14
STX16-NPEPL1	-0.327572	6.7812e-14
DNAJB13	-0.327572	6.78201e-14
FOSL2	0.327504	6.86701e-14
C16ORF59	0.327462	6.92125e-14
PGD	0.327452	6.93352e-14
ZSWIM7	-0.327395	7.00712e-14
CFTR	-0.327271	7.16874e-14
SLBP	0.327138	7.3468e-14
TTLL3	-0.327116	7.37721e-14
MDFI	0.327098	7.40163e-14
NT5C3A	0.326931	7.63209e-14
RAB11FIP4	-0.326743	7.90134e-14
TGFBI	0.326708	7.95183e-14
SLAIN1	-0.32669	7.97835e-14
VEPH1	-0.326597	8.11607e-14
NAPA	-0.326377	8.45052e-14
FO681492.1	-0.326349	8.49544e-14
AUTS2	-0.326337	8.51422e-14
UBA7	-0.326156	8.80183e-14
UBE3C	0.326131	8.84199e-14
MAPRE1	0.326041	8.98946e-14
RGL3	-0.325949	9.14174e-14
BICDL2	-0.325915	9.19923e-14
CDK5R1	0.325908	9.21091e-14
TFAM	0.325893	9.23587e-14
KLHL26	-0.325854	9.30281e-14
ATP8B2	-0.325835	9.33548e-14
JAML	-0.32573	9.51653e-14
CAMTA2	-0.325689	9.58902e-14
SLC25A27	-0.325582	9.77836e-14
YPEL1	-0.325564	9.81127e-14
USHBP1	-0.325547	9.84134e-14
PTH1R	-0.3255	9.92682e-14
BOLA3	0.325359	1.01867e-13
SGSM2	-0.325344	1.02143e-13
TMEM80	-0.325194	1.04977e-13
GMNN	0.32514	1.06029e-13
TEKT2	-0.325129	1.06251e-13
TNFSF15	-0.325062	1.07544e-13
SNRNP27	0.325026	1.08261e-13
CD164L2	-0.325007	1.08646e-13
ASAP2	0.324915	1.10474e-13
SLC44A4	-0.32481	1.1262e-13
PREX2	-0.324794	1.12945e-13
AQP7	-0.324712	1.14655e-13
CCT3	0.324653	1.15906e-13
NFXL1	0.324635	1.16279e-13
DES	-0.324499	1.19204e-13
CAMKK1	-0.324483	1.19554e-13
SPATA6L	-0.324221	1.25411e-13
IKZF4	-0.3242	1.2588e-13
HPSE2	-0.324166	1.26662e-13
FADD	0.32412	1.27744e-13
C19ORF44	-0.324115	1.27843e-13
C1ORF198	-0.324108	1.2801e-13
ZNF136	-0.324074	1.28801e-13
CCDC77	0.324008	1.30359e-13
AXIN2	-0.323913	1.32647e-13
TNFRSF14	-0.323834	1.34563e-13
RNF146	-0.323778	1.35951e-13
CELF2	-0.323594	1.40579e-13
C15ORF59	-0.323551	1.41679e-13
CLDN12	0.323539	1.41983e-13
TOPBP1	0.32348	1.4352e-13
NUDT15	0.32339	1.45891e-13
EPC1	-0.323284	1.4872e-13
GEMIN8	-0.323282	1.48775e-13
LPCAT1	-0.323258	1.49436e-13
MT2A	0.323177	1.51653e-13
SELENOP	-0.323145	1.52531e-13
CD22	-0.32306	1.54908e-13
ZNF691	-0.323003	1.56499e-13
HHIPL2	0.322998	1.56662e-13
TUBG1	0.322989	1.56904e-13
LAMP3	-0.322856	1.60735e-13
PTPRH	0.322834	1.61388e-13
DNA2	0.322778	1.63035e-13
KCNK17	-0.322756	1.63691e-13
SFI1	-0.322747	1.63939e-13
KCNC3	-0.322736	1.6426e-13
TECTA	-0.322637	1.6725e-13
MR1	-0.322629	1.67496e-13
ARMC9	-0.322577	1.69067e-13
ENOPH1	0.322474	1.72262e-13
NUS1	0.322306	1.7758e-13
ADRB1	-0.322276	1.78558e-13
COL21A1	-0.322236	1.79855e-13
IPPK	0.322234	1.79904e-13
CDK8	0.322226	1.80168e-13
PPIL6	-0.322154	1.82522e-13
GLRX3	0.322136	1.83144e-13
FYB2	-0.322132	1.8328e-13
AL035460.1	0.322062	1.85614e-13
IGFALS	-0.322001	1.87648e-13
DPP7	-0.321966	1.88837e-13
EMP2	-0.321869	1.92205e-13
BANK1	-0.321839	1.93242e-13
SRSF9	0.321794	1.94801e-13
TES	0.321771	1.95616e-13
JPT1	0.321769	1.95685e-13
HPRT1	0.321745	1.96549e-13
OAS3	0.321739	1.96748e-13
FGFR3	-0.321646	2.00101e-13
TAF13	0.321594	2.01976e-13
KCTD7	-0.321486	2.05953e-13
FBXL8	-0.321469	2.06578e-13
CNIH1	0.321444	2.07522e-13
PTGR1	0.321329	2.11866e-13
MECOM	-0.32126	2.14507e-13
SMIM13	0.321117	2.20121e-13
PSRC1	0.321117	2.20143e-13
CCDC66	-0.321081	2.21553e-13
TLK1	0.321061	2.2235e-13
LRFN4	0.321038	2.23271e-13
EIF3B	0.321025	2.23806e-13
ZNF546	-0.321001	2.24757e-13
AC011498.4	-0.320977	2.2577e-13
FBXO31	-0.320925	2.27871e-13
PDZD2	-0.320771	2.34291e-13
MAU2	-0.320764	2.34578e-13
IFT172	-0.320722	2.36347e-13
AL691442.1	0.320716	2.36604e-13
SPARCL1	-0.320678	2.38241e-13
SH3TC2	0.320641	2.39825e-13
MMP14	0.320602	2.41537e-13
SPATA5	0.320489	2.46463e-13
NDUFA9	0.320441	2.48626e-13
THYN1	-0.320396	2.5064e-13
NCK1	0.320338	2.53242e-13
SELP	-0.320269	2.56431e-13
NRGN	-0.320143	2.62277e-13
RPL39L	0.320098	2.64421e-13
ELMO1	-0.320015	2.68406e-13
DYNLL1	0.319983	2.6995e-13
SOWAHC	0.319968	2.70672e-13
TMSB10	0.319946	2.71707e-13
RNASEH2A	0.319922	2.7289e-13
ZNF697	0.319891	2.74399e-13
PTPRN	0.319856	2.76138e-13
AC068896.1	-0.319748	2.81559e-13
CBFA2T3	-0.319723	2.82795e-13
IL1A	0.319558	2.91293e-13
KPNA1	0.319556	2.91384e-13
DUSP5	0.319513	2.93678e-13
KCNF1	0.319489	2.94913e-13
ATP1B3	0.319418	2.98724e-13
ACOX2	-0.319295	3.05361e-13
HLA-DQB2	-0.319293	3.05451e-13
LRIF1	0.319268	3.06849e-13
ZNF844	-0.319135	3.14223e-13
PRIM2	0.319027	3.20327e-13
MALRD1	-0.318973	3.23446e-13
PDCD10	0.318949	3.2484e-13
GAS2L2	-0.318882	3.28761e-13
GAB3	-0.318807	3.33195e-13
BCCIP	0.318777	3.3502e-13
OCLN	-0.318758	3.36156e-13
NUP62CL	0.318707	3.39228e-13
GCSAM	-0.318696	3.39854e-13
RNPC3	-0.318602	3.45614e-13
SNTN	-0.318576	3.47227e-13
SSBP1	0.318573	3.4743e-13
IER5L	0.318513	3.51167e-13
IGF2BP1	0.318456	3.54748e-13
HADH	-0.31845	3.55161e-13
C5ORF34	0.318282	3.65934e-13
CXCL5	0.318277	3.66254e-13
NSD2	0.318154	3.74359e-13
SH3BGRL2	-0.318123	3.76465e-13
TNXB	-0.318043	3.8185e-13
MACROD2	-0.317973	3.86654e-13
PLCB2	-0.317973	3.86677e-13
NIP7	0.317836	3.96225e-13
STAM	0.317782	4.00064e-13
MRPL47	0.317779	4.00268e-13
FNDC3B	0.317752	4.02157e-13
GAST	0.317637	4.10486e-13
HSF2BP	0.317607	4.12685e-13
TRAIP	0.3176	4.13234e-13
GALNT18	-0.317593	4.13719e-13
CSGALNACT1	0.31758	4.14639e-13
TCEAL3	-0.317573	4.15157e-13
PDE6B	-0.317473	4.22607e-13
KCP	0.317457	4.23847e-13
CDK10	-0.317343	4.3251e-13
RORA	-0.317306	4.35401e-13
TSPAN32	-0.317294	4.3627e-13
MAOB	-0.317281	4.37351e-13
CASS4	-0.317269	4.38243e-13
GATA1	-0.317258	4.39109e-13
FBXO32	0.317254	4.3939e-13
PYCR2	-0.31722	4.42044e-13
XPC	-0.317214	4.42582e-13
AKAP1	-0.317189	4.44549e-13
DMBT1	-0.317139	4.48523e-13
SEC31B	-0.317105	4.51209e-13
PRPF4	0.31708	4.53199e-13
SLC38A2	0.317054	4.55286e-13
TXNDC9	0.316877	4.69803e-13
TMEM231	-0.316748	4.80716e-13
POMP	0.316729	4.82291e-13
ACSM5	-0.31672	4.83136e-13
SDCBP2	0.316686	4.86025e-13
GARS	0.316675	4.8699e-13
CARHSP1	0.316638	4.90159e-13
GLA	0.316507	5.0172e-13
DONSON	0.316496	5.02686e-13
ZGLP1	-0.316457	5.0614e-13
ARAP1	-0.316439	5.07719e-13
NOP10	0.316439	5.07776e-13
TTYH2	-0.316363	5.14662e-13
SLC6A17	0.316288	5.21489e-13
TCF7L1	-0.316259	5.24249e-13
FXR1	0.316255	5.24597e-13
RABEP2	-0.3162	5.29725e-13
C19ORF48	0.316191	5.30565e-13
APOL1	0.316142	5.35168e-13
PER3	-0.316134	5.35968e-13
FREM2	-0.316129	5.36446e-13
PDIK1L	-0.316107	5.38502e-13
LAMA3	0.316092	5.39934e-13
HSDL2	-0.316073	5.41729e-13
SARDH	-0.316011	5.47749e-13
TRIM59	0.316009	5.47911e-13
TMED7-TICAM2	0.31591	5.5759e-13
GTF3C3	0.315903	5.5823e-13
TMEM158	0.315885	5.60068e-13
SOD2	0.315814	5.67152e-13
CD74	-0.315806	5.6791e-13
SOX13	-0.315756	5.72934e-13
TRMT10B	-0.315733	5.75289e-13
LIMS2	-0.315711	5.77557e-13
NIPSNAP3B	-0.315681	5.80607e-13
SAYSD1	-0.315632	5.85645e-13
USP51	-0.315625	5.86426e-13
ADRA2A	-0.315618	5.87062e-13
PEX11G	-0.315575	5.91547e-13
SLC43A1	-0.315571	5.92011e-13
CCT2	0.315548	5.94394e-13
C1ORF127	-0.315492	6.0031e-13
DDX10	0.315479	6.01696e-13
ZNF439	-0.31546	6.0368e-13
ZNF671	-0.315457	6.0399e-13
ATP8B3	0.315446	6.05157e-13
CCDC189	-0.315373	6.13057e-13
PTPRE	-0.315364	6.14045e-13
UBXN11	-0.315353	6.15226e-13
RSPO2	-0.31533	6.17697e-13
KCTD3	0.315312	6.19691e-13
NABP2	0.315304	6.20501e-13
BEX2	-0.315294	6.21659e-13
ATF1	0.315235	6.28149e-13
TBC1D17	-0.315207	6.31263e-13
KIZ	-0.315164	6.36073e-13
IRX1	-0.315138	6.39006e-13
SMIM1	-0.315129	6.40034e-13
MED26	-0.315057	6.48171e-13
WDR12	0.315035	6.50653e-13
RALGAPA2	-0.315024	6.51967e-13
BBS1	-0.31497	6.58198e-13
PCMTD2	-0.314957	6.59685e-13
S1PR2	-0.314947	6.60793e-13
MEF2C	-0.314938	6.61864e-13
LHFPL3	-0.314935	6.62298e-13
MAP1LC3A	-0.314913	6.64759e-13
B3GALNT1	0.314905	6.65783e-13
EZH2	0.314851	6.72069e-13
CCNF	0.31485	6.72252e-13
B3GNT3	0.314838	6.73607e-13
NEDD4	0.314787	6.79737e-13
CLIC1	0.31473	6.86552e-13
RBL1	0.314665	6.94497e-13
LCN10	-0.314663	6.94713e-13
TRIM38	-0.314646	6.96808e-13
SF3B6	0.314629	6.98882e-13
PLCD1	-0.314576	7.05468e-13
AC005041.1	-0.31446	7.19966e-13
ACADS	-0.314449	7.21414e-13
HIP1	-0.314421	7.24906e-13
PTPN18	-0.314386	7.29407e-13
DCAF11	-0.314296	7.41043e-13
PLAU	0.314277	7.4352e-13
TNFRSF1A	0.314235	7.49039e-13
RAC1	0.314234	7.49181e-13
CPSF2	0.314202	7.53391e-13
PNP	0.314182	7.55968e-13
GLB1L3	-0.31418	7.56266e-13
GRAMD1B	0.314127	7.63361e-13
CCL14	-0.314099	7.6716e-13
RSRP1	-0.314086	7.68922e-13
ATOH8	-0.314081	7.69586e-13
ERO1B	-0.314039	7.75247e-13
ARFGAP2	-0.313998	7.80823e-13
PALM3	-0.313989	7.82078e-13
CORO1C	0.313943	7.88417e-13
TMEM110-MUSTN1	-0.313938	7.89061e-13
MAOA	-0.31393	7.90145e-13
MAGI3	-0.31393	7.90177e-13
RGMA	-0.313911	7.9288e-13
SLCO4C1	-0.313875	7.97848e-13
SLC30A6	0.313861	7.99769e-13
TBCD	-0.313774	8.12187e-13
GOLGA8N	-0.313722	8.19591e-13
TSR1	0.313708	8.21589e-13
GSTM5	-0.313695	8.23442e-13
CD1A	-0.3134	8.67077e-13
TLR6	0.313329	8.7801e-13
IL33	-0.312956	9.37196e-13
AGO4	-0.312828	9.58417e-13
PRDM2	-0.312753	9.71016e-13
ZNF254	-0.312749	9.71625e-13
CABIN1	-0.312519	1.01149e-12
CST5	-0.31249	1.01665e-12
PGM1	0.312397	1.03326e-12
PCDH20	-0.312368	1.03858e-12
RHNO1	0.312293	1.05219e-12
ANKIB1	0.312286	1.05339e-12
ECE2	0.312243	1.06148e-12
ATP2A2	0.312154	1.07806e-12
ZC2HC1C	-0.312146	1.07953e-12
GIPR	-0.311951	1.11676e-12
GPR108	-0.311935	1.11995e-12
GLRX2	0.311872	1.13217e-12
HK2	0.311845	1.1376e-12
KLHDC2	-0.311804	1.14568e-12
IGFBP1	0.311723	1.16202e-12
PSMB7	0.311711	1.16453e-12
NFATC1	-0.311678	1.17122e-12
EMID1	-0.311607	1.18573e-12
PTGDR2	-0.311446	1.21942e-12
MTHFD1	0.31141	1.22694e-12
XPOT	0.311402	1.22876e-12
EIF4E	0.311303	1.25005e-12
OPHN1	-0.3112	1.27265e-12
FYCO1	-0.311102	1.29437e-12
CCDC59	0.311053	1.30553e-12
RNF130	-0.311021	1.3127e-12
ARIH2OS	-0.310892	1.34238e-12
USP54	-0.310868	1.34817e-12
B4GALT6	0.310753	1.37524e-12
ZNF248	-0.310626	1.40574e-12
ATP5G3	0.31054	1.42695e-12
ZNF764	-0.310528	1.42998e-12
NMI	0.310524	1.43093e-12
GNG4	0.310457	1.44758e-12
HOMER1	0.310443	1.45112e-12
ITGA6	0.310425	1.45557e-12
ANGPTL6	-0.310413	1.45878e-12
EFHC1	-0.310338	1.47767e-12
FGD3	-0.310308	1.48549e-12
SMAD6	-0.310303	1.48679e-12
TOR2A	-0.310289	1.49043e-12
RSAD1	-0.310286	1.49101e-12
KAT2B	-0.310266	1.49634e-12
KNTC1	0.310252	1.49995e-12
ANGPTL5	-0.310156	1.52495e-12
GAS2L3	0.310141	1.52899e-12
TXN	0.31004	1.55582e-12
FAM25A	0.310003	1.5658e-12
USP1	0.30998	1.57204e-12
LDLRAD3	0.309971	1.5745e-12
HCCS	0.309855	1.60637e-12
KIAA1683	-0.309747	1.63672e-12
KDM8	-0.309743	1.63796e-12
ZNF440	-0.30974	1.63875e-12
RCBTB2	-0.3097	1.65014e-12
CUL9	-0.309694	1.6517e-12
TNFRSF19	-0.309631	1.66973e-12
COPS8	0.309578	1.68513e-12
SMC3	0.309567	1.68843e-12
CD276	0.309516	1.70315e-12
ARHGEF9	-0.309492	1.71023e-12
SLC38A1	0.309488	1.71167e-12
ATP6V0A1	-0.309448	1.72342e-12
RRM2B	-0.309447	1.72366e-12
RXRG	-0.309432	1.72825e-12
BRIX1	0.309394	1.73953e-12
AC006254.1	-0.309314	1.76377e-12
TOMM70	0.309286	1.77208e-12
CAMSAP3	-0.309224	1.79117e-12
TSPAN3	-0.309151	1.81386e-12
CDH26	-0.309118	1.82443e-12
AC090004.1	-0.309113	1.82575e-12
UNC45B	-0.30901	1.85843e-12
NEMP1	0.308954	1.87655e-12
FAM229A	-0.308952	1.87722e-12
HSD17B4	-0.308909	1.89109e-12
MIEF2	-0.308803	1.92601e-12
SULF1	0.308801	1.92662e-12
RFXAP	-0.308795	1.9285e-12
ACP7	0.308755	1.94189e-12
KCNV1	0.3087	1.96031e-12
CCL26	0.308527	2.0195e-12
ILDR1	-0.30848	2.03585e-12
RTN4	0.308449	2.04691e-12
NUDT1	0.308424	2.05561e-12
FANCA	0.308382	2.07071e-12
ANKMY1	-0.308301	2.09941e-12
CA5B	-0.308182	2.14287e-12
B9D2	-0.308163	2.14986e-12
PARP15	-0.308145	2.15648e-12
COPZ1	0.308116	2.16717e-12
NUAK2	-0.3081	2.17324e-12
COLCA2	-0.307984	2.21684e-12
VPS26A	0.307952	2.22935e-12
PLD1	0.307841	2.27184e-12
LRRC37B	-0.307769	2.3003e-12
CTBP2	0.307737	2.31308e-12
DHRS12	-0.307686	2.33337e-12
GARNL3	-0.307643	2.35042e-12
IP6K2	-0.307628	2.35667e-12
KIF6	-0.307585	2.37408e-12
AC011511.1	-0.307581	2.37545e-12
DAPK1	-0.307568	2.38091e-12
IL16	-0.307495	2.41067e-12
ZP3	0.30748	2.41703e-12
ARHGAP31	-0.307414	2.44441e-12
LANCL3	-0.307399	2.4509e-12
JPH4	-0.307395	2.45244e-12
PSMC4	0.307373	2.46172e-12
NXF1	-0.307327	2.48103e-12
SIDT2	-0.307319	2.48461e-12
CTDSPL	-0.307295	2.49491e-12
ACSL3	0.307274	2.50366e-12
ANKRD6	-0.307249	2.51425e-12
TESPA1	-0.307229	2.52306e-12
MMP24	-0.307228	2.52367e-12
ZNF658	-0.307204	2.53403e-12
C9ORF135	-0.307161	2.55263e-12
EIF4EBP1	0.307089	2.58412e-12
RILP	-0.306994	2.62647e-12
NPTN	0.306976	2.63458e-12
TUB	-0.306896	2.67104e-12
NHLRC4	-0.306885	2.67611e-12
TDP2	0.306852	2.691e-12
ZNF708	-0.306792	2.71871e-12
IGFBP3	0.306712	2.75615e-12
CYP4Z1	-0.306662	2.7798e-12
NUP155	0.306634	2.79298e-12
HLA-DQB1	-0.306634	2.79314e-12
SYTL1	-0.306597	2.81082e-12
ADGRV1	-0.306476	2.86942e-12
PIGQ	-0.3064	2.90684e-12
ZNF862	-0.306359	2.92709e-12
EFTUD2	0.30627	2.97209e-12
ANKLE2	0.306235	2.9897e-12
ACOT7	0.306189	3.01334e-12
PRKDC	0.306117	3.05069e-12
FMO2	-0.306079	3.07018e-12
OAS1	0.306025	3.09878e-12
MAATS1	-0.305957	3.13455e-12
NPHP1	-0.305932	3.14791e-12
GSAP	-0.305852	3.19118e-12
DLD	0.305703	3.2733e-12
ENGASE	-0.305679	3.28629e-12
CCT6B	-0.305661	3.29643e-12
SUV39H2	0.305523	3.37478e-12
PLA2G12B	-0.3055	3.38784e-12
OLFM1	-0.30549	3.39357e-12
VAX1	0.305471	3.40489e-12
FAM98A	0.305454	3.41476e-12
NIFK	0.305433	3.4268e-12
RALGPS2	0.30539	3.45219e-12
SCNN1G	-0.305385	3.45468e-12
CALB2	0.30532	3.49334e-12
GPR162	-0.305265	3.52601e-12
CMTM7	-0.30526	3.52895e-12
BCL11A	-0.305175	3.58015e-12
BSDC1	-0.305135	3.60456e-12
FAM219B	-0.305089	3.63285e-12
HDC	-0.305056	3.6535e-12
GHDC	-0.304916	3.74128e-12
TMEM38B	0.304908	3.74601e-12
CIITA	-0.304882	3.76257e-12
CHAC2	0.304821	3.80191e-12
KRT17	0.304808	3.81007e-12
FBXO44	-0.304703	3.87868e-12
FHL1	-0.304687	3.88898e-12
MFSD7	-0.304682	3.89262e-12
CEP70	-0.304632	3.92553e-12
WDR53	0.304536	3.98972e-12
GJB1	-0.304519	4.00169e-12
OVGP1	-0.304391	4.0893e-12
HLA-DRB1	-0.304306	4.14843e-12
ACTG1	0.304286	4.16257e-12
GART	0.30418	4.23799e-12
SCGB1A1	-0.304148	4.26059e-12
PGM3	0.304144	4.26337e-12
TMEM33	0.304092	4.30108e-12
IL6ST	-0.304075	4.31331e-12
[truncated: 7,924 more rows]

## Sheet: Table S5
Table S5. Primer sequence of genes.	Primer Names	Primer Sequence （5'to3'）	Fragment length
Forward	GCDG	GACCAGAGCCCACTACAACT	105BP
Reverse	GCDG	CGAGCCCACACTACAAACAG
Forward	ST3GAL4	TTGAGACCATCCTGAGTGATAAGA	171BP
Reverse	ST3GAL4	GCTTAATCTTCCGTGGCTGTT
Forward	LDHA	GATTCAGCCCGATTCCGTTAC	135bp
Reverse	LDHA	AGAGACACCAGCAACATTCATTC
Forward	FKBP4	ACTACACTGGCTGGCTATTAGAT	124BP
Reverse	FKBP4	ATGGTGGCTATGGCAATGTC
Forward	PEBP1	ACATCAGCAGTGGCACAGTC	123BP
Reverse	PEBP1	TGGGCTCGTCACACTTTAGC
Forward	β-Actin	GAGAAAATCTGGCACCACACC	177bp
Reverse	β-Actin	GGATAGCACAGCCTGGATAGCAA

## Sheet: Table S6
Table S6. Public signatures list for the LUAD.
Model	SYMBOL	Coef	PMID		Title
Chen et al. 2022	ANGPTL4	0.14	PMID:35581376		An immune gene signature to predict prognosis and immunotherapeutic response in lung adenocarcinoma
Chen et al. 2022	LIFR	-0.22
Chen et al. 2022	SHC3	-0.16
Chen et al. 2022	PLK1	0.19
Chen et al. 2022	C6	-0.23
Song et al. 2022	CD69	-0.261	PMID:35152302		Integrated analysis of single-cell and bulk RNA-sequencing identifies a signature based on B cell marker genes to predict prognosis and immunotherapy response in lung adenocarcinoma
Song et al. 2022	LDHA	0.425
Song et al. 2022	CD9	-0.165
Song et al. 2022	CTSL	0.112
Song et al. 2022	KLF4	0.312
Song et al. 2022	SERPINH1	0.35
Song et al. 2022	PPIA	0.306
Song et al. 2022	NUCB2	-0.265
Song et al. 2022	HLA-DQA1	-0.106
Zhang et al. 2023	IL7R	-0.0208443	PMID:37507593		Machine-learning and combined analysis of single-cell and bulk-RNA sequencing identified a DC gene signature to predict prognosis and immunotherapy response for patients with lung adenocarcinoma
Zhang et al. 2023	IRF8	-0.0100139
Zhang et al. 2023	CLEC10A	-0.0396691
Zhang et al. 2023	CLEC2D	-0.103979
Zhang et al. 2023	CTSH	-0.145773
Zhang et al. 2023	ALDH2	-0.104926
Zhang et al. 2023	NDRG2	-0.0623522
Dong et al. 2023	COL1A1	0.0369132	PMID:37476379		A five-collagen-based risk model in lung adenocarcinoma: prognostic significance and immune landscape
Dong et al. 2023	COL4A3	0.094059
Dong et al. 2023	COL5A1	0.00501802
Dong et al. 2023	COL11A1	0.0112884
Dong et al. 2023	COL22A1	0.0814651
Zeng et al. 2023	CIITA	-0.1283	PMID:37492563		Identification of immune activation-related gene signature for predicting prognosis and immunotherapy efficacy in lung adenocarcinoma
Zeng et al. 2023	GZMK	0.0075
Zeng et al. 2023	CXCR6	-0.2923
Zeng et al. 2023	STAT1	0.3394
Song et al. 2022	GCSAML	-0.614	PMID:35757748		Identification and Validation of a Novel Signature Based on NK Cell Marker Genes to Predict Prognosis and Immunotherapy Response in Lung Adenocarcinoma by Integrated Analysis of Single-Cell and Bulk RNA-Sequencing
Song et al. 2022	ACTG1	1.893
Song et al. 2022	ACOT7	1.022
Song et al. 2022	SELENOK	-1.715
Song et al. 2022	PEBP1	-1.84
Song et al. 2022	BIRC3	1.077
Song et al. 2022	ACAP1	-1.18
Zhou et al. 2023	COL1A1	0.144605	PMID:35958325		Identification of a three-gene expression signature and construction of a prognostic nomogram predicting overall survival in lung adenocarcinoma based on TCGA and GEO databases
Zhou et al. 2023	GPX3	-0.242683
Zhou et al. 2023	PLEK2	0.269751
Zhu et al. 2023	ACAN	0.1021	PMID:36845403		Prognostic roles of a novel basement membranes-related gene signature in lung adenocarcinoma
Zhu et al. 2023	ADAMTS15	0.0162
Zhu et al. 2023	ADAMTS8	-0.01
Zhu et al. 2023	BCAN	0.0058
Zhu et al. 2023	COL4A3	-0.007
Zhu et al. 2023	ITGA8	-0.0405
Zhu et al. 2023	ITGB4	0.0017
Zhu et al. 2023	LAD1	0.0043
Zhu et al. 2023	TENM3	-0.0891
Zhu et al. 2023	TIMP1	0.0003
Tang et al. 2023	DKK1	0.13	PMID:36016532		A novel metabolic-immune related signature predicts prognosis and immunotherapy response in lung adenocarcinoma
Tang et al. 2023	CCL20	0.12
Tang et al. 2023	NPAS2	0.18
Tang et al. 2023	GNPNAT1	0.31
Tang et al. 2023	MELTF	0.16
Shen et al. 2023	TOP2A	0.1794	PMID:37266661		The mitotic spindle-related seven-gene predicts the prognosis and immune microenvironment of lung adenocarcinoma
Shen et al. 2023	PLK1	-0.0682
Shen et al. 2023	ANLN	0.2268
Shen et al. 2023	DLGAP5	0.3342
Shen et al. 2023	ECT2	0.0131
Shen et al. 2023	LMNB1	0.039
Shen et al. 2023	KIF15	0.4823
Huang et al. 2023	AKAP12	0.044	PMID:37065583		Integrating single-cell and bulk RNA sequencing to develop a cancer-associated fibroblast-related signature for immune infiltration prediction and prognosis in lung adenocarcinoma
Huang et al. 2023	FMO3	-0.047
Huang et al. 2023	KRT8	0.123
Huang et al. 2023	FSTL3	0.05
Huang et al. 2023	BMP5	-0.016
Huang et al. 2023	IGHM	-0.008
Huang et al. 2023	SFTPB	-0.014
Huang et al. 2023	TMEM125	-0.042
Huang et al. 2023	CYP4B1	-0.021
Huang et al. 2023	ID1	0.007
Huang et al. 2023	IRX2	-0.001
Li et al. 2023	TFAP2A	0.20155	PMID:37577321		Identification of lysosomal genes associated with prognosis in lung adenocarcinoma
Li et al. 2023	GATA2	-0.25089
Li et al. 2023	LMBRD1	-0.35366
Li et al. 2023	KRT8	0.282575
Wang et al. 2023	VPREB3	0.130109	PMID:36699465		Screening and identifying a novel M-MDSCs-related gene signature for predicting prognostic risk and immunotherapeutic responses in patients with lung adenocarcinoma
Wang et al. 2023	LRFN4	-0.0895214
Wang et al. 2023	F12	0.0789203
Wang et al. 2023	PRMT8	-0.0840654
Wang et al. 2023	TPBG	0.0853571
Wang et al. 2023	GIMAP6	0.0384914
Wang et al. 2023	CD83	-0.0878273
Wang et al. 2023	WASF1	0.0439662
Chang et al. 2022	CPS1	0.057829	PMID:36553562		Identification of an Amino Acid Metabolism-Related Gene Signature for Predicting Prognosis in Lung Adenocarcinoma
Chang et al. 2022	AZIN2	-0.208565
Chang et al. 2022	GNMT	-0.179454
Chang et al. 2022	PSPH	0.224684
Chang et al. 2022	RIMKLA	-0.12884
Chang et al. 2022	SMOX	0.181954
Li et al. 2023	HSP90AA1	0.0843651	PMID:36575346		Novel immunogenic cell death-related risk signature to predict prognosis and immune microenvironment in lung adenocarcinoma
Li et al. 2023	EIF2S1	0.102208
Li et al. 2023	PLK1	0.257698
Qian et al. 2022	CNIH1	0.010428	PMID:36524130		Vesicle-mediated transport-related genes are prognostic predictors and are associated with tumor immunity in lung adenocarcinoma
Qian et al. 2022	KIF20A	0.02806
Qian et al. 2022	GALNT2	0.10947
Qian et al. 2022	GRIA1	-0.01125
Qian et al. 2022	AP3S1	0.05029
Chang et al. 2022	LOXL2	0.228	PMID:36524120		Development of a copper metabolism-related gene signature in lung adenocarcinoma
Chang et al. 2022	SLC31A2	-0.194
Chang et al. 2023	SOD3	-0.173
Dong et al. 2022	NAIP	-1.01609	PMID:36437954		A pyroptosis-related gene model and its correlation with the microenvironment of lung adenocarcinoma: A bioinformatics analysis and experimental verification
Dong et al. 2022	NLRC4	-0.235231
Dong et al. 2022	NLRP1	-0.169829
Dong et al. 2022	NOD1	-0.246566
Chen et al. 2022	ENTPD2	0.275171	PMID:36353226		Identification and validation of a novel cuproptosis-related signature as a prognostic model for lung adenocarcinoma
Chen et al. 2022	KHDRBS2	-0.228073
Chen et al. 2022	BARX1	0.176096
Chen et al. 2022	GFRA3	-0.340987
Chen et al. 2022	MYOZ1	-0.445943
Zhao et al. 2022	CPAMD8	-0.1267	PMID: 36275729		Identifying a lactic acid metabolism-related gene signature contributes to predicting prognosis, immunotherapy efficacy, and tumor microenvironment of lung adenocarcinoma
Zhao et al. 2022	HMMR	0.1672
Zhao et al. 2022	FSCN1	0.1268
Zhao et al. 2022	PKP2	0.1137
Zhao et al. 2022	KRT6A	0.0706
Li et al. 2022	DCN	-0.282	PMID: 36186418		Identifying the EMT-related signature to stratify prognosis and evaluate the tumor microenvironment in lung adenocarcinoma
Li et al. 2022	LOXL2	0.105
Li et al. 2022	MMP14	0.041
Li et al. 2022	PLOD2	0.071
Li et al. 2022	PMEPA1	0.149
Li et al. 2022	SPOCK1	0.03
Deng et al. 2022	ALOX12B	0.262297	PMID: 36153508		Identification and validation of a ferroptosis-related gene to predict survival outcomes and the immune microenvironment in lung adenocarcinoma
Deng et al. 2022	DDIT4	0.00556271
Deng et al. 2022	SLC7A5	0.00646442
Deng et al. 2022	TRIB3	-0.0131511
Deng et al. 2022	IL33	-0.0300191
Deng et al. 2022	RRM2	0.0153843
Deng et al. 2022	CAV1	0.00464235
Zhang et al. 2022	DBT	-0.2733	PMID:36046242		A novel defined cuproptosis-related gene signature for predicting the prognosis of lung adenocarcinoma
Zhang et al. 2022	DLAT	0.1636
Zhang et al. 2022	DLD	0.1974
Zhang et al. 2022	DLST	0.1606
Zhang et al. 2022	LIPT1	-0.46
Zhang et al. 2022	PDHA1	0.1336
Jiang et al. 2022	HMMR	0.081	PMID:35954390		A Novel Risk Score Model of Lactate Metabolism for Predicting over Survival and Immune Signature in Lung Adenocarcinoma
Jiang et al. 2022	PLK1	0.074
Jiang et al. 2022	SFTA3	-0.011
Jiang et al. 2022	CLIC6	-0.011
Jiang et al. 2022	ABCC2	0.043
Jiang et al. 2022	CXCL17	-0.019
Wang et al. 2022	HNRNPC	0.0310199	PMID: 35860262		A Novel M6A-Related Genes Signature Can Impact the Immune Status and Predict the Prognosis and Drug Sensitivity of Lung Adenocarcinoma
Wang et al. 2022	IGFBP3	0.00708641
Wang et al. 2022	IGF2BP1	0.102678
Lu et al. 2022	KIF20B	0.160674	PMID:35785179		Construction of a Novel Prognostic Model in Lung Adenocarcinoma Based on 7-Methylguanosine-Related Gene Signatures
Lu et al. 2022	HMMR	0.207218
Lu et al. 2022	ARNTL2	0.157719
Lu et al. 2022	DKK1	0.080251
Dai et al. 2022	RIPK3	-0.1605	PMID:35871768		Identification of necroptosis-related gene signature and characterization of tumour microenvironment infiltration in non-small-cell lung cancer
Dai et al. 2022	MLKL	0.2812
Dai et al. 2022	TLR2	-0.0998
Dai et al. 2022	TLR4	-0.0788
Dai et al. 2022	TNFRSF1A	0.2601
Dai et al. 2022	NDRG2	-0.0987
Zeng et al 2022	COL4A6	0.263	PMID:35711936		Identification of Extracellular Matrix Signatures as Novel Potential Prognostic Biomarkers in Lung Adenocarcinoma
Zeng et al 2022	FSCN1	0.0232
Zeng et al 2022	FGA	0.0037
Gong et al. 2022	IL6	-0.019	PMID: 35646872		Identification of a Pyroptosis-Related Gene Signature for Predicting the Immune Status and Prognosis in Lung Adenocarcinoma
Gong et al. 2022	NOD1	-0.11
Gong et al. 2022	NLRC4	-0.205
Gong et al. 2022	PRKACA	-0.059
Gong et al. 2022	GPX4	-0.005
Xiao et al. 2022	FERMT1	0.007877	PMID:35557945		Integrative Analysis Constructs an Extracellular Matrix-Associated Gene Signature for the Prediction of Survival and Tumor Immunity in Lung Adenocarcinoma
Xiao et al. 2022	CTSV	0.001558
Xiao et al. 2022	CPS1	0.000367
Xiao et al. 2022	ENTPD2	0.014475
Xiao et al. 2022	SERPINB5	0.00094
Xiao et al. 2022	ITGA8	-0.01916
Xiao et al. 2022	ADAMTS8	-0.00508
Xiao et al. 2022	LYPD3	0.003902
Huang et al. 2022	LDHA	0.363478	PMID:36564744		Characterization of the fatty acid metabolism-related genes in lung adenocarcinoma to guide clinical therapy
Huang et al. 2022	ALDOA	0.0221621
Huang et al. 2022	CYP4B1	-0.0483109
Huang et al. 2022	DPEP2	-0.00261881
Huang et al. 2022	HPGDS	-0.0653206
Zhang et al. 2022	PLK1	0.05682	PMID:36543847		Analysis of prognostic model based on immunotherapy related genes in lung adenocarcinoma
Zhang et al. 2022	HMMR	0.00878
Zhang et al. 2022	ANLN	0.10474
Zhang et al. 2022	SLC2A1	0.01988
Zhang et al. 2022	SFTPB	-0.00501
Zhang et al. 2022	CYP4B1	-0.00608
Li et al. 2022	E2F7	0.5171	PMID:36091687		Identification of N7-methylguanosine related signature for prognosis and immunotherapy efficacy prediction in lung adenocarcinoma
Li et al. 2022	FAM83A	0.1888
Li et al. 2022	PITX3	1.5576
Li et al. 2022	HOXA13	0.521
Tang et al. 2022	ARIH2	-0.075232	PMID:35711913		A Ubiquitin-Proteasome Gene Signature for Predicting Prognosis in Patients With Lung Adenocarcinoma
Tang et al. 2022	FBXO9	-0.055219
Tang et al. 2022	KRT8	0.00059
Tang et al. 2022	MYLIP	-0.034945
Tang et al. 2022	PSMD2	0.006608
Tang et al. 2022	RNF180	-0.123541
Tang et al. 2022	TRIM28	0.004102
Tang et al. 2022	UBE2V2	0.031981
Xu et al. 2022	DDX56	0.2127	PMID:35647031		Immune-Related RNA-Binding Protein-Based Signature With Predictive and Prognostic Implications in Patients With Lung Adenocarcinoma
Xu et al. 2022	CTSL	0.2453
Xu et al. 2022	ZC3H12D	-0.2487
Xu et al. 2022	PSMC5	0.1431
Li et al. 2022	PLK1	0.054	PMID: 35840978		The DDR-related gene signature with cell cycle checkpoint function predicts prognosis, immune activity, and chemoradiotherapy response in lung adenocarcinoma
Li et al. 2022	PLK2	0.199
Li et al. 2022	PRKDC	0.229
Li et al. 2022	NBN	0.32
Wu et al. 2022	HLF	-0.0340011	PMID:35205284		Identification of a Four-Gene Signature Associated with the Prognosis Prediction of Lung Adenocarcinoma Based on Integrated Bioinformatics Analysis
Wu et al. 2022	CHRDL1	-0.0616722
Wu et al. 2022	SELENBP1	-0.165512
Wu et al. 2022	TMEM163	-0.0120303
Zhai et al. 2022	EREG	0.076861	PMID: 35069695		A Novel Inflammatory-Related Gene Signature Based Model for Risk Stratification and Prognosis Prediction in Lung Adenocarcinoma
Zhai et al. 2022	GPC3	-0.042023
Zhai et al. 2022	IL7R	-0.150135
Zhai et al. 2022	LAMP3	-0.009471
Zhai et al. 2022	NMUR1	-0.072508
Wang et al. 2021	ALDOA	0.001709	PMID:33858449		Establishment and validation of a prognostic signature for lung adenocarcinoma based on metabolism-related genes
Wang et al. 2021	CAT	-0.01187
Wang et al. 2021	ENTPD2	0.082279
Wang et al. 2021	GNPNAT1	0.030344
Wang et al. 2021	LDHA	0.003499
Wang et al. 2021	TYMS	0.018476
Wu et al. 2023	CPS1	0.0376	PMID:37592010		The identification of genes associated T-cell exhaustion and construction of prognostic signature to predict immunotherapy response in lung adenocarcinoma
Wu et al. 2023	FOSL1	0.0731
Wu et al. 2023	GJB3	0.0641
Wu et al. 2023	HLA-DOB	-0.159
Wu et al. 2023	IGF2BP1	0.0732
Wu et al. 2023	IGFBP1	0.1072
Wu et al. 2023	KLK11	-0.0445
Wu et al. 2023	KRT6A	0.046
Wu et al. 2023	KRT81	0.0439
Yang et al. 2023	EPHA2	0.028	PMID:37351348		Vasculogenic mimicry score identifies the prognosis and immune landscape of lung adenocarcinoma
Yang et al. 2023	LAMC2	0.019
Yang et al. 2023	LOXL2	0.131
Zhang et al. 2023	SPP1	0.00236992	PMID:36782138		Identification of four metabolic subtypes and key prognostic markers in lung adenocarcinoma based on glycolytic and glutaminolytic pathways
Zhang et al. 2023	SLC2A1	0.20524
Zhang et al. 2023	AGER	-0.0441023
Wang et al. 2022	KAT2B	-0.08807	PMID:36389327		Histone acetylation modification regulator-mediated tumor microenvironment infiltration characteristics and prognostic model of lung adenocarcinoma patients
Wang et al. 2022	KAT8	-0.03254
Wang et al. 2022	HDAC2	-0.036396
Wang et al. 2022	SIRT2	-0.03734
Wang et al. 2022	HDAC5	-0.04152
Luo et al. 2022	SFTPB	-0.0482013	PMID: 35924143		Cell Trajectory-Related Genes of Lung Adenocarcinoma Predict Tumor Immune Microenvironment and Prognosis of Patients
Luo et al. 2022	WFDC2	-0.0863273
Luo et al. 2022	HLA-DPA1	0.221862
Luo et al. 2022	TIMP1	0.267656
Luo et al. 2022	MS4A7	0.255672
Luo et al. 2022	HLA-DQA1	-0.152511
Luo et al. 2022	VCAN	0.121445
Luo et al. 2022	KRT8	0.260152
Luo et al. 2022	FABP5	0.225274
Chen et al. 2022	CTSL	0.00132664	PMID: 35284334		Establishing a Macrophage Phenotypic Switch-Associated Signature-Based Risk Model for Predicting the Prognoses of Lung Adenocarcinoma
Chen et al. 2022	ECT2	0.0230092
Chen et al. 2022	HCFC2	-0.257179
Chen et al. 2022	HNRNPK	0.010298
Chen et al. 2022	LRIG1	-0.0248322
Chen et al. 2022	OSBPL5	0.0713032
Chen et al. 2022	P4HA1	0.00738919
Chen et al. 2022	TUBA4A	0.00800371
Ma et al. 2021	ANLN	0.0301861	PMID:34956315		Genomics and Prognosis Analysis of N6-Methyladenosine Regulators in Lung Adenocarcinoma
Ma et al. 2021	PLK1	0.0263443
Ma et al. 2021	IGF2BP1	0.0576835
Ma et al. 2021	HMMR	0.0236369
Ma et al. 2021	NEIL3	0.035624
Ma et al. 2021	SFTA3	-0.00157288
Ma et al. 2021	CXCL17	-0.0250631
Ma et al. 2021	IRX5	-0.0244061
Ma et al. 2021	PKP2	0.0277061
Ma et al. 2021	LYPD3	0.0281636
Ma et al. 2021	ABCC2	0.00917559
Ma et al. 2021	DKK1	0.157372
Zhou et al. 2021	RAB27B	0.0175373	PMID: 33619234		Predicting lung adenocarcinoma prognosis with a novel risk scoring based on platelet-related gene expression
Zhou et al. 2021	CCNA2	0.0204955
Zhou et al. 2021	PCDH7	0.0388311
Zhou et al. 2021	HAS2	0.0627318
Zhou et al. 2021	P2RX1	0.173962
Zhou et al. 2021	PFKP	0.00615728
Zhou et al. 2021	ENTPD2	0.0652716
Zhou et al. 2021	TIMP1	0.000897402
Fan et al. 2021	IL7R	-0.09948	PMID:34497605		Clinical Significance and Immunologic Landscape of a Five-IL(R)-Based Signature in Lung Adenocarcinoma
Fan et al. 2021	IL5RA	-0.51191
Fan et al. 2021	IL20RB	0.09591
Fan et al. 2021	IL11	0.28446
Fan et al. 2021	IL22RA1	0.02596
Li et al. 2022	GNPNAT1	0.293388	PMID:35615380		A Distinct Glucose Metabolism Signature of Lung Adenocarcinoma With Prognostic Value
Li et al. 2022	PLCB3	0.270364
Li et al. 2022	ACAT2	0.217377
Li et al. 2022	HK2	0.161279
Li et al. 2022	ADH6	0.116014
Li et al. 2022	INPP5J	-0.234392
Li et al. 2022	PRKCB	-0.20218
Li et al. 2022	ABAT	-0.125129
Li et al. 2022	DHDH	-0.114088
Li et al. 2022	FBP2	-0.0573409
Li et al 2022	DRAM1	-0.0923	PMID: 35529878		The Comprehensive Analysis Identified an Autophagy Signature for the Prognosis and the Immunotherapy Efficiency Prediction in Lung Adenocarcinoma
Li et al 2022	ITGB1	0.4621
Li et al 2022	CCR2	-0.2977
Sheng et al. 2022	SAE1	0.009044	PMID:35606717		Construction and validation of a two-gene signature based on SUMOylation regulatory genes in non-small cell lung cancer patients
Sheng et al. 2022	UBA2	0.004356
Zou et al. 2022	SERPIND1	-0.003	PMID: 35571020		Apoptosis-Related Signature Predicts Prognosis and Immune Microenvironment Infiltration in Lung Adenocarcinoma
Zou et al. 2022	SFTPC	-0.118
Zou et al. 2022	HMGA2	0.033
Zou et al. 2022	ABCC2	-0.081
Zou et al. 2022	FBN2	0.178
Zou et al. 2022	KRT6A	0.117
Zou et al. 2022	IL1A	0.022
Zou et al. 2022	CYP4B1	-0.03
Zou et al. 2022	DLGAP5	0.007
Zou et al. 2022	C1QL1	0.071
Zou et al. 2022	IGF2BP3	0.033
Hou et al 2022	ANLN	0.1574	PMID: 35464867		Integrated Bioinformatics Analysis Identifies a New Stemness Index-Related Survival Model for Prognostic Prediction in Lung Adenocarcinoma
Hou et al 2022	ASPM	0.0163
Hou et al 2022	CDCA8	-0.1315
Hou et al 2022	CENPE	0.0241
Hou et al 2022	KIF14	0.0598
Hou et al 2022	MCM2	-0.0431
Hou et al 2022	PLK1	0.0907
Hou et al 2022	RACGAP1	-0.0916
Hou et al 2022	STIL	-0.0478
Zhang et al 2022	BEX5	-0.103	PMID:35273597		CD8+ T Cell-Associated Gene Signature Correlates With Prognosis Risk and Immunotherapy Response in Patients With Lung Adenocarcinoma
Zhang et al 2022	CD69	-0.092
Zhang et al 2022	HEMGN	-0.695
Zhang et al 2022	MAL	-0.042
Zhang et al 2022	PPP1R13B	-0.279
Zhang et al 2022	ZNF540	-0.189
Zhang et al 2022	AGMAT	0.017
Zhang et al 2022	DVL3	0.073
Zhang et al 2022	SMAGP	0.119
Zhang et al 2022	STRN4	0.151
Shu et al. 2023	CPA3	-0.073	PMID:37583701		Identification of novel gene signature for lung adenocarcinoma by machine learning to predict immunotherapy and prognosis
Shu et al. 2023	S100P	0.077
Shu et al. 2023	PTTG1	0.128
Shu et al. 2023	LOXL2	0.158
Shu et al. 2023	MELTF	0.152
Shu et al. 2023	PKP2	0.119
Shu et al. 2023	TMPRSS11E	0.058
Zou et al. 2021	BTG2	-0.088	PMID:34881236		Identification of Inflammatory Response-Related Gene Signature Associated With Immune Status and Prognosis of Lung Adenocarcinoma
Zou et al. 2021	CCL20	0.083
Zou et al. 2021	CD69	-0.044
Zou et al. 2021	GPC3	-0.012
Zou et al. 2021	IL7R	-0.119
Zou et al. 2021	MMP14	0.068
Zou et al. 2021	NMUR1	0.09
Zou et al. 2021	PCDH7	0.148
Fan et al. 2021	CXCL2	-0.13016	PMID: 33977344		Comprehensive analysis of a chemokine- and chemokine receptor family-based signature for patients with lung adenocarcinoma
Fan et al. 2021	CX3CR1	-0.19286
Fan et al. 2021	CX3CL13	-0.09115
Fan et al. 2021	CCL20	0.16705
Fan et al. 2021	CCL26	0.07809
Li et al 2022	S100P	0.0651459
Li et al 2022	ARRB1	-0.271047
Li et al 2022	S100A16	0.104952
Li et al 2022	PGK1	0.152009
Li et al 2022	TNFSF11	0.0889695
Li et al 2022	NCR3	-0.174726
Li et al 2022	TSLP	-0.0567259
Liu et al. 2023	EZH2	-0.0524	PMID:37689745		Identification of molecular subgroups and establishment of risk model based on the response to oxidative stress to predict overall survival of patients with lung adenocarcinoma
Liu et al. 2023	ECT2	0.1908
Liu et al. 2023	HYAL1	0.1371
Liu et al. 2023	TLR4	-0.1355
Liu et al. 2023	GPX8	0.1043
Liu et al. 2023	GJB2	0.0722
Liu et al. 2023	CDK1	0.005
Liu et al. 2023	GPR37	0.1081
Liu et al. 2023	GPX2	0.0203
Liu et al. 2023	GPX3	-0.0332
Zhang et al. 2019	HMMR	0.2551	PMID:31847905		Identification of a novel glycolysis-related gene signature for predicting metastasis and survival in patients with lung adenocarcinoma
Zhang et al. 2019	B4GALT1	0.216
Zhang et al. 2019	SLC16A3	-0.157
Zhang et al. 2019	ANGPTL4	0.1238
Zhang et al. 2019	EXT1	0.2381
Zhang et al. 2019	GPC1	0.1027
Zhang et al. 2019	RBCK1	0.182
Zhang et al. 2019	SOD1	0.1874
Zhang et al. 2019	AGRN	0.2226
Guo et al. 2020	FURIN	0.1089	PMID:32143735		A new immune signature for survival prediction and immune checkpoint molecules in lung adenocarcinoma
Guo et al. 2020	PSMD14	-0.2344
Guo et al. 2020	ARRB1	-0.2738
Guo et al. 2020	TUBB3	0.1028
Guo et al. 2020	ADM	0.1159
Guo et al. 2020	ZAP70	-0.2977
Guo et al. 2020	RFXAP	-0.2549
Guo et al. 2020	SHC3	-0.1522
Guo et al. 2020	BMP5	-0.0763
Guo et al. 2020	CD40LG	0.1625
Ding et al. 2023	CDC25C	0.05389	PMID: 37722290		Machine learning developed a programmed cell death signature for predicting prognosis and immunotherapy benefits in lung adenocarcinoma
Ding et al. 2023	GAPDH	-0.01247
Ding et al. 2023	SLC7A5	0.27535
Ding et al. 2023	TIMP1	0.0446
Ding et al. 2023	ENO1	0.07676
Ding et al. 2023	BIK	0.16453
Ding et al. 2023	PABPC1	0.12653
Ding et al. 2023	KRT8	0.04107
Ding et al. 2023	TYMS	0.08487
Ding et al. 2023	IL11	0.15754
Ding et al. 2023	SHC1	0.10625
Ding et al. 2023	KRT6A	0.21959
Ding et al. 2023	TXNRD1	0.0903
Ding et al. 2023	PKP2	0.02289
Ding et al. 2023	BTK	-0.19603
Ding et al. 2023	CXCL5	0.14749
Ding et al. 2023	FLNC	0.0582
Sun et al. 2020	ARNTL2	0.2319	PMID:32592319		Development and validation of an immune-related prognostic signature in lung adenocarcinoma
Sun et al. 2020	ECT2	0.1595
Sun et al. 2020	PPIA	0.1611
Sun et al. 2020	TUBA4A	0.1286
Song et al. 2020	MAL	-0.146	PMID:32850406		A Prognostic Nomogram Combining Immune-Related Gene Signature and Clinical Factors Predicts Survival in Patients With Lung Adenocarcinoma
Song et al. 2020	MS4A1	-0.227
Song et al. 2020	OAS1	0.139
Song et al. 2020	WFDC2	-0.15
Li et al. 2020	TTK	-0.462	PMID:33187219		Establishment of a Gene Signature to Predict Prognosis for Patients with Lung Adenocarcinoma
Li et al. 2020	HMMR	0.633
Li et al. 2020	ASPM	-0.55
Li et al. 2020	CDCA8	-1.309
Li et al. 2020	KIF2C	1.188
Li et al. 2020	CCNB2	-0.474
Li et al. 2020	MKI67	0.57
Li et al. 2020	CCNA2	0.484
Zhang et al. 2020	RELA	5.0637	PMID:33194633		Ceramide Pathway Regulators Predict Clinical Prognostic Risk and Affect the Tumor Immune Microenvironment in Lung Adenocarcinoma
Zhang et al. 2020	CYCS	2.5219
Zhang et al. 2020	FADD	0.0003
Cao et al. 2020	PFKP	5e-05	PMID: 33344071		Identification of a six-gene metabolic signature predicting overall survival for patients with lung adenocarcinoma
Cao et al. 2020	PKM	0.00173
Cao et al. 2020	TPI1	0.00038
Cao et al. 2020	LDHA	0.00379
Cao et al. 2020	PTGES	0.00292
Cao et al. 2020	TYMS	0.0249
Wu et al. 2021	IGF2BP1	0.037	PMID:33795529		A five-m6A regulatory gene signature is a prognostic biomarker in lung adenocarcinoma patients
Wu et al. 2021	IGF2BP2	0.004
Wu et al. 2021	HNRNPA2B1	0.007
Wu et al. 2021	HNRNPC	0.022
Wu et al. 2021	METTL3	-0.125
Wang et al. 2021	ALDOA	0.001709	PMID:33858449		Establishment and validation of a prognostic signature for lung adenocarcinoma based on metabolism-related genes
Wang et al. 2021	CAT	-0.01187
Wang et al. 2021	ENTPD2	0.082279
Wang et al. 2021	GNPNAT1	0.030344
Wang et al. 2021	LDHA	0.003499
Wang et al. 2021	TYMS	0.018476
Jiang et al. 2021	ETF1	-0.655	PMID:33869220		Prognostic Signature for Lung Adenocarcinoma Patients Based on Cell-Cycle-Related Genes
Jiang et al. 2021	TFRC	0.106
Jiang et al. 2021	CDC6	0.122
Jiang et al. 2021	RECQL4	0.099
Jiang et al. 2021	BUB1B	0.178
Jiang et al. 2021	ECT2	0.22
Jiang et al. 2021	PITX1	0.094
Jiang et al. 2021	PKMYT1	-0.212
Jiang et al. 2021	TUBB2B	-0.119
Jiang et al. 2021	COCH	0.042
Ren et al. 2021	HAVCR1	0.01949	PMID:34338158		Identification and validation of a novel redox-related lncRNA prognostic signature in lung adenocarcinoma
Ren et al. 2021	SPN	-0.00501
Ren et al. 2021	GAPDH	3e-05
Ren et al. 2021	ANGPTL4	0.00087
Ren et al. 2021	PRSS3	4e-05
Ren et al. 2021	KRT8	0.00036
Ren et al. 2021	LDHA	0.00122
Ren et al. 2021	HMMR	0.02521
Ren et al. 2021	SLC2A1	0.00407
Ren et al. 2021	CYP24A1	0.00102
Ren et al. 2021	LOXL2	0.0045
Ren et al. 2021	TIMP1	0.00031
Zheng et al. 2021	ACSL3	0.3333	PMID:34558724		N-6 methylation-related lncRNA is potential signature in lung adenocarcinoma and influences tumor microenvironment
Zheng et al. 2021	DDIT4	0.1616
Zheng et al. 2021	HERPUD1	-0.3176
Zheng et al. 2021	PEBP1	-0.2531
Zheng et al. 2021	RRM2	0.1387
Zheng et al. 2021	SLC2A1	0.0145
Liu et al. 2021	TRAF3IP3	-0.28593	PMID:34631307		A four-gene prognostic signature for predicting the overall survival of patients with lung adenocarcinoma
Liu et al. 2021	PITX3	0.21193
Liu et al. 2021	MYLIP	-0.47968
Wu et al. 2021	FBP1	-0.14328	PMID:35002303		A Novel Prognostic and Predictive Signature for Lung Adenocarcinoma Derived from Combined Hypoxia and Infiltrating Immune Cell-Related Genes in TCGA Patients
Wu et al. 2021	LDHA	0.459959
Wu et al. 2021	MAFF	0.200754
Wu et al. 2021	PDGFB	0.19965
Wu et al. 2021	GPC3	-0.08563
Wang et al. 2022	CDKN1A	0.0049	PMID:35096011		Establishment and Validation of a Ferroptosis-Related Gene Signature to Predict Overall Survival in Lung Adenocarcinoma
Wang et al. 2022	DDIT4	0.0037
Wang et al. 2022	IL33	-0.0121
Wang et al. 2022	KRAS	0.0057
Wang et al. 2022	MTDH	0.0089
Wang et al. 2022	PANX1	0.0169
Wang et al. 2022	RRM2	0.006
Wang et al. 2022	SLC2A1	0.0057
Wang et al. 2022	SLC7A5	0.0041
Wang et al. 2022	TLR4	0.038
Wang et al. 2022	TXNRD1	0.0003
Pan et al. 2022	NLRP7	-0.08983	PMID:35364268		Comprehensive molecular analysis of a four-pyroptosis-gene signature with prognosis and immune landscape in lung adenocarcinoma
Pan et al. 2022	CASP1	-0.012
Pan et al. 2022	PLCG1	-0.0645
Pan et al. 2022	NLRP1	-0.0598
Tang et al. 2022	GPI	0.314	PMID:35433415		Identification of a Prognostic Signature Composed of GPI, IL22RA1, CCT6A and SPOCK1 for Lung Adenocarcinoma Based on Bioinformatic Analysis of lncRNA-Mediated ceRNA Network and Sample Validation
Tang et al. 2022	IL22RA1	0.127
Tang et al. 2022	CCT6A	0.33
Tang et al. 2022	SPOCK1	0.104
Hu et al. 2020	ADA	0.155162	PMID: 33330576		DNA Repair-Based Gene Expression Signature and Distinct Molecular Subtypes for Prediction of Clinical Outcomes in Lung Adenocarcinoma
Hu et al. 2020	BCAM	-0.172492
Hu et al. 2020	CANT1	0.283098
Hu et al. 2020	ERCC8	0.282699
Hu et al. 2020	HCLS1	-0.250058
Hu et al. 2020	NCBP2	0.270361
Hu et al. 2020	NME1	-0.289483
Hu et al. 2020	NME4	0.20067
Hu et al. 2020	POLA2	0.276522
Hu et al. 2020	RFC5	-0.491116
Hu et al. 2020	SSRP1	0.285873
Hu et al. 2020	STX3	-0.582523
Hu et al. 2020	TYMS	0.300335
Cao et al. 2020	PFKP	5e-05	PMID: 33344071		Identification of a six-gene metabolic signature predicting overall survival for patients with lung adenocarcinoma
Cao et al. 2020	PKM	0.00173
Cao et al. 2020	TPI1	0.00038
Cao et al. 2020	LDHA	0.00379
Cao et al. 2020	PTGES	0.00292
Cao et al. 2020	TYMS	0.0249
Gao et al. 2020	METTL3	-0.4356	PMID: 33428597		Gene signatures of 6-methyladenine regulators in women with lung adenocarcinoma and development of a risk scoring system: a retrospective study using the cancer genome atlas database
Gao et al. 2020	YTHDF1	-0.5791
Gao et al. 2020	HNRNPC	1.1551
Gao et al. 2020	HNRNPA2B1	0.582
Gao et al. 2020	FTO	0.6329
Ren et al. 2021	SLC24A4	-0.260473	PMID: 33552145		A Novel Prognostic Model of Early-Stage Lung Adenocarcinoma Integrating Methylation and Immune Biomarkers
Ren et al. 2021	ZNF677	-0.173094
Ren et al. 2021	ASCL2	-0.106501
Ren et al. 2021	WNT3A	-0.0299337
Ren et al. 2021	NKD1	-0.0170331
Ren et al. 2021	CCDC81	-0.0140484
Ren et al. 2021	ITPKB	-0.0026174
Ren et al. 2021	ITGA5	0.00410622
Ren et al. 2021	TMEM171	0.0120746
Ren et al. 2021	TK1	0.0217796
Ren et al. 2021	PTPRH	0.0389344
Ren et al. 2021	ITGA2	0.0403479
Ren et al. 2021	SLC6A17	0.0442432
Ren et al. 2021	CLDN6	0.0668768
Ren et al. 2021	TYMS	0.0767494
Ren et al. 2021	FKBP5	0.0908037
Ren et al. 2021	SPDL1	0.0944823
Ren et al. 2021	FAM83A	0.0971497
Ren et al. 2021	E2F7	0.116564
Ren et al. 2021	TRIM58	0.142748
Ren et al. 2021	NFE2L3	0.175469
Wang et al. 2021	CCNB2	-0.5766	PMID: 33569302		A prognostic nomogram for lung adenocarcinoma based on immune-infiltrating Treg-related genes: from bench to bedside
Wang et al. 2021	ECT2	0.4051
Wang et al. 2021	RAD51AP1	-0.5172
Wang et al. 2021	UBE2C	0.1608
Wang et al. 2021	CENPE	0.5505
Wang et al. 2021	TOP2A	-0.3989
Wang et al. 2021	TYMS	0.4233
Wang et al. 2021	KIF20A	0.3538
Wang et al. 2021	STIL	-0.6472
Wang et al. 2021	CDKN3	0.2738
Wang et al. 2021	PRC1	0.4958
Wang et al. 2021	AURKA	-0.3321
Wang et al. 2021	HMMR	0.3862
Wang et al. 2021	CD69	-0.03437	PMID: 33628734		Screening and Identification of Four Prognostic Genes Related to Immune Infiltration and G-Protein Coupled Receptors Pathway in Lung Adenocarcinoma
Wang et al. 2021	KLRB1	-0.06325
Wang et al. 2021	PLCB2	-0.0434
Wang et al. 2021	P2RY13	-0.11558
Yang et al. 2021	CIRBP	0.23938	PMID: 33850871		Development and validation of a prediction model for lung adenocarcinoma based on RNA-binding protein
Yang et al. 2021	DARS2	0.24583
Yang et al. 2021	DDX24	-0.38377
Yang et al. 2021	GAPDH	0.30115
Yang et al. 2021	LARP6	0.21273
Yang et al. 2021	SNRPE	0.37201
Yang et al. 2021	WDR3	0.31985
Yang et al. 2021	ZC3H12C	0.41663
Yang et al. 2021	ZC3H12D	-0.41679
Wang et al. 2021	CISD1	0.608	PMID: 33954048		Identification of a ferroptosis-related gene signature (FRGS) for predicting clinical outcome in lung adenocarcinoma
Wang et al. 2021	CYBB	-0.093
Wang et al. 2021	FADD	0.429
Wang et al. 2021	SAT2	-0.326
Wang et al. 2021	VDAC2	0.23
Duan et al. 2021	BAK1	0.49915	PMID: 33976960		Identification of a novel autophagy signature for predicting survival in patients with lung adenocarcinoma
Duan et al. 2021	DAPK2	-0.1034
Duan et al. 2021	ERO1A	0.36101
Duan et al. 2021	GAPDH	0.15103
Duan et al. 2021	IL1B	-0.26998
Duan et al. 2021	ITGA6	0.02068
Duan et al. 2021	NLRC4	-0.08339
Duan et al. 2021	NUPR1	-0.19307
Duan et al. 2021	SERPINA1	-0.05327
Duan et al. 2021	TOMM40	0.02443
Dherasi et al. 2021	GRIA1	-0.3658	PMID: 34092242		A seven-gene prognostic signature predicts overall survival of patients with lung adenocarcinoma (LUAD)
Dherasi et al. 2021	UCN2	0.5701
Dherasi et al. 2021	PKHD1L1	-0.601
Dherasi et al. 2021	RIMS2	0.2192
Dherasi et al. 2021	PGM5	-0.3617
Dherasi et al. 2021	CLIC6	-0.6036
Dherasi et al. 2021	CAVIN2	1.1686
Li et al. 2021	ACSL4	0.2226	PMID: 34256754		A novel ferroptosis-related genes model for prognosis prediction of lung adenocarcinoma
Li et al. 2021	GSS	0.2373
Li et al. 2021	ACSL3	0.4369
Li et al. 2021	PEBP1	-0.4417
Li et al. 2021	PGD	0.1431
Wang et al. 2021	ARRB1	-0.03706	PMID: 34285141		Development and validation of a novel epigenetic-related prognostic signature and candidate drugs for patients with lung adenocarcinoma
Wang et al. 2021	PARP1	0.015474
Wang et al. 2021	YWHAZ	0.004509
Wang et al. 2021	TFDP1	0.001132
Wang et al. 2021	PKM	0.004303
Niu et al. 2021	DPT	-0.176	PMID: 34517527		A seven-gene prognostic model related to immune checkpoint PD-1 revealing overall survival in patients with lung adenocarcinoma
Niu et al. 2021	ITGAD	-0.056
Niu et al. 2021	CLECL1	-0.169
Niu et al. 2021	SYT13	0.077
Niu et al. 2021	DUSP26	-0.029
Niu et al. 2021	AMPD1	-9.322
Niu et al. 2021	NELL2	-0.063
Zhang et al. 2021	FCER2	-0.16936	PMID: 34641822		A novel gene expression signature-based on B-cell proportion to predict prognosis of patients with lung adenocarcinoma
Zhang et al. 2021	CR2	-0.35238
Zhang et al. 2021	FCRLA	-0.16979
Zhang et al. 2021	BLK	-0.27845
Zhang et al. 2021	MS4A1	-0.32492
Zhang et al. 2021	FCRL1	-0.21464
Zhang et al. 2021	ALB	-0.01268
Zhang et al. 2021	KRT20	-0.03807
Zhang et al. 2021	CD19	-0.63325
Zhang et al. 2021	FDCSP	-0.17511
Zhang et al. 2021	CNR2	-0.08366
Zhang et al. 2021	GH1	-0.05848
Zhang et al. 2021	TNFRSF13B	-0.47873
Liu et al. 2021	RAD54L	-0.4294	PMID: 34721973		Development of a novel embryonic germline gene-related prognostic model of lung adenocarcinoma
Liu et al. 2021	ZNF322	-0.2411
Liu et al. 2021	CENPI	-0.4645
Liu et al. 2021	IGF2BP1	0.2243
Liu et al. 2021	IGF2BP3	0.2095
Liu et al. 2021	RAD51AP1	-0.5093
Liu et al. 2021	E2F7	0.7979
Liu et al. 2021	HMMR	0.7968
Liu et al. 2021	DNAJC5B	-0.3272
Liu et al. 2021	ADAMTS12	0.1997
Liu et al. 2021	NANOS1	0.5248
Zhang et al. 2021	ATG4A	-0.579	PMID: 34869345		Identification of a Five Autophagy Subtype-Related Gene Expression Pattern for Improving the Prognosis of Lung Adenocarcinoma
Zhang et al. 2021	BAK1	0.224
Zhang et al. 2021	CAPNS1	0.294
Zhang et al. 2021	CCR2	-0.345
Zhang et al. 2021	CTSD	-0.165
Zhang et al. 2021	EIF2AK3	-0.561
Zhang et al. 2021	ITGB1	0.23
Zhang et al. 2021	MBTPS2	0.479
Zhang et al. 2021	SPHK1	0.166
Zhang et al. 2021	ST13	0.317
Zhang et al. 2021	SMIM4	-0.124247	PMID: 34951053		Identification of seven-gene marker to predict the survival of patients with lung adenocarcinoma using integrated multi-omics data analysis
Zhang et al. 2021	RHOV	0.249843
Zhang et al. 2021	BCKDHB	-0.168149
Zhang et al. 2021	CSMD3	0.231025
Zhang et al. 2021	GANC	-0.152372
Zhang et al. 2021	FBN2	0.203229
Zhang et al. 2021	MAGEL2	-0.0118683
Zhu et al. 2021	SLC15A2	-0.0904	PMID: 34977043		Identification of a Six-Gene SLC Family Signature With Prognostic Value in Patients With Lung Adenocarcinoma
Zhu et al. 2021	SLC16A13	0.1379
Zhu et al. 2021	SLC25A34	-0.602
Zhu et al. 2021	SLC26A11	-0.1386
Zhu et al. 2021	SLC2A1	0.0063
Zhu et al. 2021	SLC46A3	-0.0891
Wang et al. 2021	ITGA5	0.174	PMID: 35136724		Lung adenocarcinoma-specific three-integrin signature contributes to poor outcomes by metastasis and immune escape pathways
Wang et al. 2021	ITGA6	0.172
Wang et al. 2021	ITGAL	-0.303
Feng et al. 2022	IL3RA	-0.0323529	PMID: 35280857		Identification of Signature Genes and Characterizations of Tumor Immune Microenvironment and Tumor Purity in Lung Adenocarcinoma Based on Machine Learning
Feng et al. 2022	MAGEH1	-0.031324
Feng et al. 2022	CCR2	-0.258547
Feng et al. 2022	ACP5	-0.00104507
Feng et al. 2022	TGFBI	0.00291649
Feng et al. 2022	CHRNA6	-0.473405
Feng et al. 2022	KSR1	-0.0660881
Feng et al. 2022	GIMAP6	0.02076
Feng et al. 2022	CD80	-0.188951
Feng et al. 2022	IL16	0.128343
Feng et al. 2022	CD52	-0.000223112
Gao et al. 2022	HNRNPA2B1	0.0075	PMID: 36061307		Comprehensive Analysis of Gene Signatures of m6ARNA Methylation Regulators in Lung Adenocarcinoma and Development of a Risk Scoring System
Gao et al. 2022	HNRNPC	0.01424
Liang et al. 2022	RAB26	1.879	PMID: 35677538		Novel Circulating Tumour Cell-Related Risk Model Indicates Prognosis and Immune Infiltration in Lung Adenocarcinoma
Liang et al. 2022	EPYC	1.54
Liang et al. 2022	MMP7	0.018
Liang et al. 2022	FOS	0.03
Lin et al. 2022	MS4A1	-0.148	PMID: 35731050		Construction of a hypoxic immune microenvironment associated gene-based model for prognosis prediction of lung adenocarcinoma
Lin et al. 2022	CPA3	-0.148
Lin et al. 2022	FSCN1	-0.173
Lin et al. 2022	PTPRH	0.184
Lin et al. 2022	DKK1	0.11
Zhao et al. 2022	TERT	0.102	PMID: 35308531		Identification of the Signature Genes and Network of Reactive Oxygen Species Related Genes and DNA Repair Genes in Lung Adenocarcinoma
Zhao et al. 2022	PTTG1	0.012
Zhao et al. 2022	SMUG1	0.123
Zhao et al. 2022	PRKDC	0.005
Zhao et al. 2022	H2AFX	0.002
Zhao et al. 2022	PFKP	0.003
Zhao et al. 2022	TXNRD1	0.0006
Zhao et al. 2022	CAT	-0.003
Luo et al. 2022	CCR2	-0.6192	PMID: 36042374		Identification and validation of a novel prognostic model of inflammation-related gene signature of lung adenocarcinoma
Luo et al. 2022	GNAI3	0.366
Luo et al. 2022	ITGA5	0.124
Luo et al. 2022	NMI	0.205
Luo et al. 2022	PCDH7	0.133
Luo et al. 2022	PSEN1	0.43
Luo et al. 2022	SLC11A2	-0.3382
Shu et al. 2022	SERPINH1	0.138823	PMID: 36110953		Development and validation of a prognosis prediction model based on 18 endoplasmic reticulum stress-related genes for patients with lung adenocarcinoma
Shu et al. 2022	DSG2	0.0921634
Shu et al. 2022	GPR37	0.0729418
Shu et al. 2022	PCSK9	0.0697819
Shu et al. 2022	TRPA1	0.0647398
Shu et al. 2022	F2	0.0349008
Shu et al. 2022	CDKN3	0.0260638
Shu et al. 2022	DMD	-0.0104973
Shu et al. 2022	NR3C2	-0.0107194
Shu et al. 2022	CFTR	-0.014432
Shu et al. 2022	CYP1A2	-0.0187241
Shu et al. 2022	MAPT	-0.0191514
Shu et al. 2022	SYT2	-0.0355127
Shu et al. 2022	CYP2D6	-0.0361357
Shu et al. 2022	SCN4A	-0.0400695
Shu et al. 2022	NUPR1	-0.0432351
Shu et al. 2022	PIK3CG	-0.0700827
Shu et al. 2022	DERL3	-0.0722234
Sun et al. 2022	LTA	0.1379	PMID: 35879761		A novel immune checkpoints-based signature to predict prognosis and response to immunotherapy in lung adenocarcinoma
Sun et al. 2022	CD160	-0.1525
Sun et al. 2022	CD40LG	-0.2595
Wang et al. 2022	SFTPD	-0.1	PMID: 35813746		A bioinformatics-based immune-related prognostic index for lung adenocarcinoma that predicts patient response to immunotherapy and common treatments
Wang et al. 2022	S100A16	0.24
Wang et al. 2022	FGF2	0.55
Wang et al. 2022	BIRC5	-0.22
Wang et al. 2022	SEMA4B	0.27
Wang et al. 2022	ANGPTL4	0.18
Wang et al. 2022	IL3RA	-0.31
Wang et al. 2022	SHC3	-0.41
Wang et al. 2022	FCN3	-0.14
Wang et al. 2022	TRIM6	0.26
Wang et al. 2022	LRRK2	0.15
Wang et al. 2022	HMGB2	0.44
Wang et al. 2022	RASGEF1B	-0.35
Wang et al. 2022	C7	0.21
Wang et al. 2022	PRKCE	0.38
Wang et al. 2022	IGF2BP1	0.0883	PMID: 36105012		The prognostic value and multiomic features of m6A-related risk signature in lung adenocarcinoma
Wang et al. 2022	IGF2BP2	0.0444
Wang et al. 2022	HNRNPC	0.0312
